# Supplementary material for: Dynamin1 long- and short-tail isoforms exploit distinct recruitment and spatial patterns to form endocytic nanoclusters
Source: Nat Commun. 2024 May 14;15:4060. doi: 10.1038/s41467-024-47677-8 (PMC11094030; doi:10.1038/s41467-024-47677-8)
Supplement: Supplementary file 9 — Source Data [file 41467_2024_47677_MOESM9_ESM.xlsx]

## Sheet: Fig.1e-i
	Fig. 1e						Fig. 1f					Fig. 1g							Fig. 1h				Fig. 1i
		FI (a.u.)						Normalized FI (a.u.)				Time to peak FI (s)							Fitted decay slope (a.u./frame)				FI fold change (a.u.)
	Time (seconds)	HFA	LFA				Time (seconds)	HFA	LFA			Dyn1bb LFA	Dyn1bb HFA		Dyn1ab LFA	Dyn1ab HFA			Bleach	LFA			Dyn1bb LFA	Dyn1bb HFA		Dyn1ab LFA	Dyn1ab HFA
	0.02	968.441	954.303				0.02	0	0			184.62	163.6		187.52	229			-0.0003	-0.0091			1.22718	2.12315		1.39022	2.84417
	0.04	960.611	950.596				0.04	-0.00538	-0.00539			313.88	313.88		78.66	89.52			-9e-05	-0.0036			1.26208	2.23349		1.32027	1.65295
	0.06	968.008	957.418				0.06	-0.0003	0.004527			207.58	260.72		205.56	177.94			-0.0002	-0.003			1.15648	1.37572		1.22234	1.74011
	0.08	976.922	967.826				0.08	0.005824	0.019651			130.52	205.58		159.26	177.38			-0.0007	-0.0061			1.16372	1.50915		1.24453	1.62768
	0.1	960.599	952.15				0.1	-0.00539	-0.00313			183.74	328.06		284.36	293.14			-0.0008	-0.0088			1.14657	2.04488		1.14682	1.66915
	0.12	948.946	948.388				0.12	-0.01339	-0.0086			121.56	328.06		319.5	359.86			-0.0004	-0.0075			1.18319	1.89289		1.19949	1.8251
	0.14	967.209	962.811				0.14	-0.00085	0.012363			190.48	359.7		146.9	148.02			-0.0007	-0.004			1.16156	1.5186		1.09126	1.89404
	0.16	976.517	959.384				0.16	0.005546	0.007383			342	356.94		119.38	200.5			-0.0005	-0.0005			1.11882	1.58402		1.2627	1.63255
	0.18	971.673	958.316				0.18	0.002219	0.005831			185.92	268.26		135.78	236.6			-3e-06	-0.0017			1.17035	1.41357		1.30875	1.75854
	0.2	961.575	941.032				0.2	-0.00471	-0.01929			303.68	340.24		132.36	134.74			-0.003	0.0011			1.10705	1.42586		1.29051	1.50911
	0.22	964.218	938.769				0.22	-0.0029	-0.02257			254.82	330.14		91.34	328.2			-3e-05	-0.0028			1.13193	1.51648		1.34635	1.84716
	0.24	975.258	948.889				0.24	0.004681	-0.00787			221.26	213.72		69.78	331.06			-0.0003	-0.0153			1.09017	2.21512		1.26069	2.06657
	0.26	959.052	937.111				0.26	-0.00645	-0.02498			62.04	359.2		350.94	357.84			-0.0002	-0.0116			1.28368	2.02939		1.60663	1.91228
	0.28	945.08	923.927				0.28	-0.01604	-0.04414			139.08	183.42		205.68	358.7				-0.0041			1.14622	1.58693		1.13063	1.29383
	0.3	964.097	939.428				0.3	-0.00298	-0.02162			101.32	256.9		237.76	337.4				-0.0036			1.23097	1.52521		1.47297	1.82509
	0.32	968.582	939.474				0.32	9.63e-05	-0.02155			43.16	310.38		155.76	354.68				-0.0019			1.16732	2.11349		1.37706	1.89256
	0.34	953.61	928.806				0.34	-0.01018	-0.03705			231.84	359.98		64.72	280.16				0.0004			1.2194	1.88697		1.33329	1.98305
	0.36	950.996	925.666				0.36	-0.01198	-0.04161			142.52	282.6		107.16	343.78				-0.0284			1.72109	2.50377		0.58111	0.786913
	0.38	975.019	944.466				0.38	0.004517	-0.0143			166.86	337.46		50.4	337.06				-0.0113			1.2626	2.00568		1.12428	1.77249
	0.4	976.408	945.923				0.4	0.00547	-0.01218						69.68	343.44										1.07167	1.28636
	0.42	961.237	938.528				0.42	-0.00495	-0.02292						343.44	269.86										1.6068	2.26735
	0.44	953.438	933.031				0.44	-0.0103	-0.03091						202.52	302.12										0.957979	1.57685
	0.46	964.238	947.931				0.46	-0.00289	-0.00926						246.34	343.08										1.16025	1.79249
	0.48	964.577	939.18				0.48	-0.00265	-0.02198
	0.5	958.088	934.358				0.5	-0.00711	-0.02898
	0.52	958.671	932.096				0.52	-0.00671	-0.03227
	0.54	962.2	935.613				0.54	-0.00429	-0.02716
	0.56	959.995	934.396				0.56	-0.0058	-0.02893
	0.58	952.125	929.197				0.58	-0.0112	-0.03648
	0.6	964.661	931.705				0.6	-0.0026	-0.03284
	0.62	969.078	938.224				0.62	0.000437	-0.02337
	0.64	974.684	940.386				0.64	0.004287	-0.02022
	0.66	963.817	932.156				0.66	-0.00318	-0.03218
	0.68	953.285	915.075				0.68	-0.01041	-0.05701
	0.7	968.695	935.737				0.7	0.000174	-0.02698
	0.72	978.734	941.027				0.72	0.007068	-0.01929
	0.74	959.809	928.266				0.74	-0.00593	-0.03784
	0.76	953.351	922.229				0.76	-0.01036	-0.04661
	0.78	970.876	947.921				0.78	0.001672	-0.00927
	0.8	970.41	941.92				0.8	0.001352	-0.01799
	0.82	961.839	922.433				0.82	-0.00453	-0.04631
	0.84	954.739	925.718				0.84	-0.00941	-0.04154
	0.86	970.699	934.735				0.86	0.00155	-0.02844
	0.88	958.881	939.137				0.88	-0.00656	-0.02204
	0.9	947.187	933.56				0.9	-0.01459	-0.03014
	0.92	943.399	931.571				0.92	-0.0172	-0.03303
	0.94	956.055	931.231				0.94	-0.00851	-0.03353
	0.96	951.042	926.36				0.96	-0.01195	-0.04061
	0.98	951.266	925.583				0.98	-0.01179	-0.04174
	1	932.141	914.791				1	-0.02493	-0.05742
	1.02	951.234	933.3				1.02	-0.01182	-0.03052
	1.04	953.774	939.949				1.04	-0.01007	-0.02086
	1.06	948.18	920.483				1.06	-0.01391	-0.04915
	1.08	947.886	916.418				1.08	-0.01411	-0.05505
	1.1	965.013	934.234				1.1	-0.00235	-0.02916
	1.12	955.356	928.153				1.12	-0.00899	-0.038
	1.14	949.97	914				1.14	-0.01268	-0.05857
	1.16	966.095	922.663				1.16	-0.00161	-0.04598
	1.18	982.651	943.495				1.18	0.009757	-0.01571
	1.2	958.419	935.353				1.2	-0.00688	-0.02754
	1.22	955.303	933.204				1.22	-0.00902	-0.03066
	1.24	945.042	921.301				1.24	-0.01607	-0.04796
	1.26	981.139	940.778				1.26	0.008719	-0.01966
	1.28	978.607	941.168				1.28	0.00698	-0.01909
	1.3	965.372	934.606				1.3	-0.00211	-0.02862
	1.32	952.749	918.128				1.32	-0.01078	-0.05257
	1.34	966.784	937.169				1.34	-0.00114	-0.0249
	1.36	958.693	940.584				1.36	-0.00669	-0.01994
	1.38	950.248	929.374				1.38	-0.01249	-0.03623
	1.4	955.719	936				1.4	-0.00874	-0.0266
	1.42	971.915	945.829				1.42	0.002385	-0.01231
	1.44	954.642	937.923				1.44	-0.00948	-0.0238
	1.46	952.516	930.177				1.46	-0.01094	-0.03506
	1.48	951.123	926.418				1.48	-0.01189	-0.04052
	1.5	968.716	946.98				1.5	0.000189	-0.01064
	1.52	952.665	939.996				1.52	-0.01083	-0.02079
	1.54	955.532	936.185				1.54	-0.00886	-0.02633
	1.56	958.043	937.803				1.56	-0.00714	-0.02398
	1.58	976.844	941.304				1.58	0.00577	-0.01889
	1.6	957.662	927.536				1.6	-0.0074	-0.0389
	1.62	978.505	942.545				1.62	0.00691	-0.01709
	1.64	961.352	924.386				1.64	-0.00487	-0.04347
	1.66	980.419	943.52				1.66	0.008225	-0.01567
	1.68	956.641	921.892				1.68	-0.0081	-0.0471
	1.7	960.917	933.987				1.7	-0.00517	-0.02952
	1.72	951.232	922.239				1.72	-0.01182	-0.0466
	1.74	970.355	925.773				1.74	0.001314	-0.04146
	1.76	958.451	917.497				1.76	-0.00686	-0.05349
	1.78	973.16	929.29				1.78	0.003241	-0.03635
	1.8	954.288	910.61				1.8	-0.00972	-0.06349
	1.82	967.449	931.01				1.82	-0.00068	-0.03385
	1.84	958.89	916.299				1.84	-0.00656	-0.05523
	1.86	955.676	918.658				1.86	-0.00877	-0.0518
	1.88	947.973	913.536				1.88	-0.01405	-0.05924
	1.9	961.467	926.822				1.9	-0.00479	-0.03994
	1.92	953.331	918.773				1.92	-0.01038	-0.05163
	1.94	964.532	934.18				1.94	-0.00268	-0.02924
	1.96	960.547	928.977				1.96	-0.00542	-0.0368
	1.98	956.15	928.872				1.98	-0.00844	-0.03696
	2	944.519	925.352				2	-0.01643	-0.04207
	2.02	960.926	933.472				2.02	-0.00516	-0.03027
	2.04	953.95	920.186				2.04	-0.00995	-0.04958
	2.06	963.819	938.632				2.06	-0.00317	-0.02277
	2.08	954.67	940.037				2.08	-0.00946	-0.02073
	2.1	959.212	939.1				2.1	-0.00634	-0.02209
	2.12	953.125	932.186				2.12	-0.01052	-0.03214
	2.14	965.978	932.654				2.14	-0.00169	-0.03146
	2.16	943.416	926.508				2.16	-0.01718	-0.04039
	2.18	962.123	932.034				2.18	-0.00434	-0.03236
	2.2	962.75	924.847				2.2	-0.00391	-0.04281
	2.22	973.751	936.834				2.22	0.003646	-0.02539
	2.24	955.913	918.576				2.24	-0.0086	-0.05192
	2.26	955.528	925.732				2.26	-0.00887	-0.04152
	2.28	950.422	926.101				2.28	-0.01237	-0.04098
	2.3	958.173	932.159				2.3	-0.00705	-0.03218
	2.32	938.832	915.761				2.32	-0.02033	-0.05601
	2.34	948.445	918.677				2.34	-0.01373	-0.05177
	2.36	946.213	929.04				2.36	-0.01526	-0.03671
	2.38	962.202	936.427				2.38	-0.00428	-0.02598
	2.4	953.232	924.256				2.4	-0.01044	-0.04366
	2.42	956.769	928.536				2.42	-0.00801	-0.03744
	2.44	949.98	915.812				2.44	-0.01268	-0.05593
	2.46	974.226	944.099				2.46	0.003972	-0.01483
	2.48	959.158	928.663				2.48	-0.00637	-0.03726
	2.5	951.525	921.615				2.5	-0.01162	-0.0475
	2.52	953.887	924.103				2.52	-0.00999	-0.04389
	2.54	951.911	931.215				2.54	-0.01135	-0.03355
	2.56	947.376	914.151				2.56	-0.01446	-0.05835
	2.58	948.707	920.937				2.58	-0.01355	-0.04849
	2.6	960.456	926.313				2.6	-0.00548	-0.04068
	2.62	962.371	922.685				2.62	-0.00417	-0.04595
	2.64	962.441	921.895				2.64	-0.00412	-0.0471
	2.66	953.584	921.202				2.66	-0.0102	-0.0481
	2.68	966.779	930.109				2.68	-0.00114	-0.03516
	2.7	973.019	940.688				2.7	0.003144	-0.01978
	2.72	957.83	922.892				2.72	-0.00729	-0.04565
	2.74	958.133	922.758				2.74	-0.00708	-0.04584
	2.76	979.214	932.545				2.76	0.007397	-0.03162
	2.78	976.456	928.837				2.78	0.005503	-0.03701
	2.8	972.766	921.917				2.8	0.00297	-0.04706
	2.82	955.867	910.504				2.82	-0.00863	-0.06365
	2.84	968.857	922.28				2.84	0.000285	-0.04654
	2.86	962.867	932.173				2.86	-0.00383	-0.03216
	2.88	955.361	921.664				2.88	-0.00898	-0.04743
	2.9	947.719	911.374				2.9	-0.01423	-0.06238
	2.92	951.332	923.486				2.92	-0.01175	-0.04478
	2.94	954.782	925.513				2.94	-0.00938	-0.04184
	2.96	940.328	921.145				2.96	-0.0193	-0.04819
	2.98	946.8	921.617				2.98	-0.01486	-0.0475
	3	956.89	927.067				3	-0.00793	-0.03958
	3.02	945.905	924.698				3.02	-0.01548	-0.04302
	3.04	960.55	923.207				3.04	-0.00542	-0.04519
	3.06	954.164	908.468				3.06	-0.0098	-0.06661
	3.08	958.979	916.279				3.08	-0.0065	-0.05526
	3.1	968.751	923.865				3.1	0.000213	-0.04423
	3.12	958.508	919.388				3.12	-0.00682	-0.05074
	3.14	945.814	912.147				3.14	-0.01554	-0.06126
	3.16	969.02	930.996				3.16	0.000398	-0.03387
	3.18	961.423	920.723				3.18	-0.00482	-0.0488
	3.2	958.499	910.69				3.2	-0.00683	-0.06338
	3.22	948.744	913.487				3.22	-0.01353	-0.05931
	3.24	963.741	923.205				3.24	-0.00323	-0.04519
	3.26	949.604	919.059				3.26	-0.01294	-0.05122
	3.28	959.49	920.737				3.28	-0.00615	-0.04878
	3.3	953.077	923.38				3.3	-0.01055	-0.04494
	3.32	957.938	920.997				3.32	-0.00721	-0.0484
	3.34	957.514	918.302				3.34	-0.0075	-0.05232
	3.36	956.631	921.429				3.36	-0.00811	-0.04777
	3.38	948.349	917.911				3.38	-0.0138	-0.05289
	3.4	968.105	929.982				3.4	-0.00023	-0.03534
	3.42	953.115	921.563				3.42	-0.01052	-0.04758
	3.44	938.748	912.111				3.44	-0.02039	-0.06131
	3.46	931.38	912.244				3.46	-0.02545	-0.06112
	3.48	953.934	932.604				3.48	-0.00996	-0.03153
	3.5	950.504	927.95				3.5	-0.01232	-0.0383
	3.52	963.534	930.304				3.52	-0.00337	-0.03487
	3.54	952.714	925.663				3.54	-0.0108	-0.04162
	3.56	958.426	939.41				3.56	-0.00688	-0.02164
	3.58	954.645	928.462				3.58	-0.00947	-0.03755
	3.6	950.877	925.296				3.6	-0.01206	-0.04215
	3.62	932.655	912.928				3.62	-0.02457	-0.06013
	3.64	968.49	935.452				3.64	3.36e-05	-0.02739
	3.66	963.082	933.639				3.66	-0.00368	-0.03003
	3.68	971.468	923.138				3.68	0.002078	-0.04529
	3.7	942.674	912.681				3.7	-0.01769	-0.06049
	3.72	968.302	939.444				3.72	-9.6e-05	-0.02159
	3.74	972.472	934.911				3.74	0.002768	-0.02818
	3.76	957.419	934.898				3.76	-0.00757	-0.0282
	3.78	961.516	920.856				3.78	-0.00476	-0.04861
	3.8	973.025	932.189				3.8	0.003148	-0.03214
	3.82	957.505	921.235				3.82	-0.00751	-0.04805
	3.84	947.021	916.639				3.84	-0.01471	-0.05473
	3.86	943.206	908.463				3.86	-0.01733	-0.06661
	3.88	965.974	928.533				3.88	-0.00169	-0.03745
	3.9	955.573	922.324				3.9	-0.00884	-0.04647
	3.92	948.133	918.024				3.92	-0.01395	-0.05272
	3.94	948.4	919.64				3.94	-0.01376	-0.05037
	3.96	955.322	920.093				3.96	-0.00901	-0.04971
	3.98	938.586	921.505				3.98	-0.0205	-0.04766
	4	946.452	919.773				4	-0.0151	-0.05018
	4.02	931.159	909.212				4.02	-0.0256	-0.06553
	4.04	961.918	933.845				4.04	-0.00448	-0.02973
	4.06	955.903	924.443				4.06	-0.00861	-0.04339
	4.08	944.104	918.742				4.08	-0.01671	-0.05168
	4.1	958.194	921.847				4.1	-0.00704	-0.04716
	4.12	974.506	932.797				4.12	0.004165	-0.03125
	4.14	957.121	922.646				4.14	-0.00777	-0.046
	4.16	961.953	921.761				4.16	-0.00445	-0.04729
	4.18	960.559	915.91				4.18	-0.00541	-0.05579
	4.2	975.379	937.46				4.2	0.004764	-0.02448
	4.22	956.64	915.142				4.22	-0.0081	-0.05691
	4.24	967.6	927.204				4.24	-0.00058	-0.03938
	4.26	960.845	923.34				4.26	-0.00522	-0.045
	4.28	956.152	933.179				4.28	-0.00844	-0.0307
	4.3	962.524	929.314				4.3	-0.00406	-0.03631
	4.32	956.2	925.697				4.32	-0.00841	-0.04157
	4.34	948.88	923.625				4.34	-0.01343	-0.04458
	4.36	952.813	930.623				4.36	-0.01073	-0.03441
	4.38	942.58	922.27				4.38	-0.01776	-0.04655
	4.4	956.464	931.563				4.4	-0.00822	-0.03305
	4.42	957.102	919.19				4.42	-0.00779	-0.05103
	4.44	969.518	941.862				4.44	0.000739	-0.01808
	4.46	949.303	922.5				4.46	-0.01314	-0.04622
	4.48	961.703	935.495				4.48	-0.00463	-0.02733
	4.5	955.3	921.656				4.5	-0.00902	-0.04744
	4.52	973.903	932.299				4.52	0.00375	-0.03198
	4.54	951.989	932.029				4.54	-0.0113	-0.03237
	4.56	948.74	933.726				4.56	-0.01353	-0.0299
	4.58	954.233	935.19				4.58	-0.00976	-0.02778
	4.6	966.033	936.27				4.6	-0.00165	-0.02621
	4.62	941.329	912.865				4.62	-0.01862	-0.06022
	4.64	939.133	920.465				4.64	-0.02013	-0.04917
	4.66	948.622	918.602				4.66	-0.01361	-0.05188
	4.68	965.638	923.924				4.68	-0.00193	-0.04415
	4.7	944.835	915.872				4.7	-0.01621	-0.05585
	4.72	936.914	913.829				4.72	-0.02165	-0.05882
	4.74	950.288	918.124				4.74	-0.01247	-0.05258
	4.76	955.178	930.229				4.76	-0.00911	-0.03499
	4.78	930.74	904.893				4.78	-0.02589	-0.0718
	4.8	933.073	916.427				4.8	-0.02429	-0.05504
	4.82	944.065	927.87				4.82	-0.01674	-0.03841
	4.84	954.039	936.365				4.84	-0.00989	-0.02607
	4.86	934.616	917.997				4.86	-0.02323	-0.05276
	4.88	942.254	922.659				4.88	-0.01798	-0.04599
	4.9	939.597	915.546				4.9	-0.01981	-0.05632
	4.92	945.789	921.137				4.92	-0.01555	-0.0482
	4.94	938.36	911.055				4.94	-0.02066	-0.06285
	4.96	939.868	911.993				4.96	-0.01962	-0.06148
	4.98	947.228	928.286				4.98	-0.01457	-0.03781
	5	942.787	927.792				5	-0.01762	-0.03853
	5.02	944.816	914.227				5.02	-0.01622	-0.05824
	5.04	951.76	920.862				5.04	-0.01145	-0.0486
	5.06	960.179	936.615				5.06	-0.00567	-0.0257
	5.08	961.209	931.235				5.08	-0.00497	-0.03352
	5.1	953.191	918.161				5.1	-0.01047	-0.05252
	5.12	951.801	924.951				5.12	-0.01143	-0.04265
	5.14	964.812	922.551				5.14	-0.00249	-0.04614
	5.16	962.652	926.196				5.16	-0.00398	-0.04084
	5.18	961.459	914.281				5.18	-0.00479	-0.05816
	5.2	949.546	904.439				5.2	-0.01297	-0.07246
	5.22	963.267	913.452				5.22	-0.00355	-0.05936
	5.24	960.015	921.068				5.24	-0.00579	-0.0483
	5.26	957.088	927.207				5.26	-0.0078	-0.03938
	5.28	956.577	929.862				5.28	-0.00815	-0.03552
	5.3	969.314	940.997				5.3	0.000599	-0.01934
	5.32	954.806	933.307				5.32	-0.00936	-0.03051
	5.34	945.139	916.544				5.34	-0.016	-0.05487
	5.36	947.34	924.453				5.36	-0.01449	-0.04338
	5.38	963.87	932.584				5.38	-0.00314	-0.03156
	5.4	945.332	919.717				5.4	-0.01587	-0.05026
	5.42	947.698	917.564				5.42	-0.01424	-0.05339
	5.44	945.365	920.103				5.44	-0.01585	-0.0497
	5.46	948.93	914.185				5.46	-0.0134	-0.0583
	5.48	951.478	914.446				5.48	-0.01165	-0.05792
	5.5	944.708	901.308				5.5	-0.0163	-0.07701
	5.52	945.975	908.767				5.52	-0.01543	-0.06617
	5.54	964.308	922.714				5.54	-0.00284	-0.04591
	5.56	969.851	925.571				5.56	0.000968	-0.04175
	5.58	957.572	913.591				5.58	-0.00746	-0.05916
	5.6	969.496	925.677				5.6	0.000724	-0.0416
	5.62	973.03	931.509				5.62	0.003151	-0.03312
	5.64	968.913	931.374				5.64	0.000324	-0.03332
	5.66	965.273	924.223				5.66	-0.00218	-0.04371
	5.68	965.306	923.634				5.68	-0.00215	-0.04457
	5.7	984.133	943.482				5.7	0.010775	-0.01572
	5.72	963.45	924.264				5.72	-0.00343	-0.04365
	5.74	970.936	932.481				5.74	0.001713	-0.03171
	5.76	962.438	927.432				5.76	-0.00412	-0.03905
	5.78	971.892	933.345				5.78	0.002369	-0.03046
	5.8	973.096	939.205				5.8	0.003196	-0.02194
	5.82	967.06	929.827				5.82	-0.00095	-0.03557
	5.84	964.826	928.952				5.84	-0.00248	-0.03684
	5.86	975.168	932.326				5.86	0.004619	-0.03194
	5.88	976.958	939.506				5.88	0.005848	-0.0215
	5.9	956.227	920.326				5.9	-0.00839	-0.04938
	5.92	958.1	915.381				5.92	-0.0071	-0.05656
	5.94	967.266	926.156				5.94	-0.00081	-0.0409
	5.96	961.922	930.837				5.96	-0.00448	-0.0341
	5.98	956.976	922.471				5.98	-0.00787	-0.04626
	6	951.758	920.057				6	-0.01146	-0.04977
	6.02	966.756	935.478				6.02	-0.00116	-0.02736
	6.04	949.331	927.716				6.04	-0.01312	-0.03864
	6.06	952.784	929.279				6.06	-0.01075	-0.03636
	6.08	953.9	922.795				6.08	-0.00999	-0.04579
	6.1	968.085	940.343				6.1	-0.00024	-0.02029
	6.12	954.868	927.429				6.12	-0.00932	-0.03905
	6.14	967.951	933.129				6.14	-0.00034	-0.03077
	6.16	945.519	928.759				6.16	-0.01574	-0.03712
	6.18	970.75	946.135				6.18	0.001586	-0.01187
	6.2	954.665	927.107				6.2	-0.00946	-0.03952
	6.22	972.133	936.991				6.22	0.002535	-0.02516
	6.24	966.889	936.65				6.24	-0.00107	-0.02565
	6.26	972.047	941.336				6.26	0.002476	-0.01884
	6.28	967.13	936.589				6.28	-0.0009	-0.02574
	6.3	965.539	926.092				6.3	-0.00199	-0.041
	6.32	955.225	922.5				6.32	-0.00908	-0.04622
	6.34	972.125	942.087				6.34	0.002529	-0.01775
	6.36	963.267	927.693				6.36	-0.00355	-0.03867
	6.38	958.809	921.832				6.38	-0.00661	-0.04719
	6.4	956.846	930.703				6.4	-0.00796	-0.03429
	6.42	972.531	947.371				6.42	0.002808	-0.01007
	6.44	963.926	939.346				6.44	-0.0031	-0.02173
	6.46	956.836	930.033				6.46	-0.00797	-0.03527
	6.48	960.173	923.092				6.48	-0.00568	-0.04536
	6.5	981.807	940.872				6.5	0.009178	-0.01952
	6.52	960.257	930.619				6.52	-0.00562	-0.03442
	6.54	958.504	920.793				6.54	-0.00682	-0.0487
	6.56	962.63	926.831				6.56	-0.00399	-0.03992
	6.58	971.222	939.553				6.58	0.00191	-0.02143
	6.6	946.119	925.713				6.6	-0.01533	-0.04155
	6.62	951.548	935.313				6.62	-0.0116	-0.0276
	6.64	946.436	915.558				6.64	-0.01511	-0.0563
	6.66	970.219	937.68				6.66	0.001221	-0.02416
	6.68	957.488	928.396				6.68	-0.00752	-0.03765
	6.7	958.239	925.119				6.7	-0.00701	-0.04241
	6.72	958.774	919.817				6.72	-0.00664	-0.05011
	6.74	980.477	946.65				6.74	0.008265	-0.01112
	6.76	961.171	923.57				6.76	-0.00499	-0.04466
	6.78	977.599	935.932				6.78	0.006289	-0.0267
	6.8	971.273	932.604				6.8	0.001945	-0.03153
	6.82	981.225	945.532				6.82	0.008778	-0.01275
	6.84	943.201	926				6.84	-0.01733	-0.04113
	6.86	962.506	934.03				6.86	-0.00408	-0.02946
	6.88	965.535	934.273				6.88	-0.002	-0.02911
	6.9	970.553	942.699				6.9	0.00145	-0.01686
	6.92	959.117	925.311				6.92	-0.0064	-0.04213
	6.94	946.999	926.493				6.94	-0.01472	-0.04041
	6.96	936.997	927.01				6.96	-0.02159	-0.03966
	6.98	964.831	946.559				6.98	-0.00248	-0.01125
	7	948.971	927.499				7	-0.01337	-0.03895
	7.02	956.972	936.262				7.02	-0.00788	-0.02622
	7.04	930.928	917.712				7.04	-0.02576	-0.05317
	7.06	962.256	942.811				7.06	-0.00425	-0.0167
	7.08	940.091	921.752				7.08	-0.01947	-0.0473
	7.1	961.01	944.939				7.1	-0.0051	-0.01361
	7.12	952.515	934.882				7.12	-0.01094	-0.02822
	7.14	971.75	951.59				7.14	0.002272	-0.00394
	7.16	956.404	932.273				7.16	-0.00827	-0.03201
	7.18	954.413	939.334				7.18	-0.00963	-0.02175
	7.2	970.817	940.52				7.2	0.001632	-0.02003
	7.22	978.945	963.08				7.22	0.007213	0.012755
	7.24	958.671	941.511				7.24	-0.00671	-0.01859
	7.26	968.721	943.071				7.26	0.000192	-0.01632
	7.28	955.616	932.524				7.28	-0.00881	-0.03165
	7.3	972.847	944.336				7.3	0.003025	-0.01448
	7.32	951.815	932.043				7.32	-0.01142	-0.03235
	7.34	960.798	930.24				7.34	-0.00525	-0.03497
	7.36	977.626	948.06				7.36	0.006307	-0.00907
	7.38	968.989	942.651				7.38	0.000376	-0.01693
	7.4	952.685	928.578				7.4	-0.01082	-0.03738
	7.42	965.602	936.6				7.42	-0.00195	-0.02573
	7.44	965.125	936.525				7.44	-0.00228	-0.02583
	7.46	973.13	941.211				7.46	0.00322	-0.01903
	7.48	959	922.439				7.48	-0.00648	-0.0463
	7.5	966.63	921.127				7.5	-0.00124	-0.04821
	7.52	965.507	929.078				7.52	-0.00201	-0.03666
	7.54	973.676	948.496				7.54	0.003594	-0.00844
	7.56	956.999	934.268				7.56	-0.00786	-0.02911
	7.58	941.978	917.722				7.58	-0.01817	-0.05316
	7.6	961.646	936.588				7.6	-0.00467	-0.02574
	7.62	949.368	926.277				7.62	-0.0131	-0.04073
	7.64	962.643	932.576				7.64	-0.00398	-0.03157
	7.66	953.263	921.803				7.66	-0.01042	-0.04723
	7.68	969.67	939.171				7.68	0.000844	-0.02199
	7.7	963.016	924.653				7.7	-0.00373	-0.04309
	7.72	979.034	928.813				7.72	0.007274	-0.03704
	7.74	963.567	920.23				7.74	-0.00335	-0.04952
	7.76	979.239	932.416				7.76	0.007414	-0.03181
	7.78	970.957	937.907				7.78	0.001727	-0.02383
	7.8	962.263	926.384				7.8	-0.00424	-0.04057
	7.82	962.984	922.873				7.82	-0.00375	-0.04567
	7.84	972.321	933.797				7.84	0.002664	-0.0298
	7.86	972.454	940.059				7.86	0.002755	-0.0207
	7.88	965.606	924.814				7.88	-0.00195	-0.04285
	7.9	952.176	926.076				7.9	-0.01117	-0.04102
	7.92	974.05	943.271				7.92	0.003852	-0.01603
	7.94	957.672	931.012				7.94	-0.00739	-0.03385
	7.96	948.499	915.353				7.96	-0.01369	-0.0566
	7.98	949.768	911.016				7.98	-0.01282	-0.0629
	8	956.126	927.997				8	-0.00846	-0.03823
	8.02	961.342	931.501				8.02	-0.00487	-0.03314
	8.04	966.19	926.804				8.04	-0.00155	-0.03996
	8.06	962.643	929.062				8.06	-0.00398	-0.03668
	8.08	981.766	942.465				8.08	0.00915	-0.0172
	8.1	966.623	937.674				8.1	-0.00125	-0.02416
	8.12	953.384	923.359				8.12	-0.01034	-0.04497
	8.14	951.755	921.915				8.14	-0.01146	-0.04707
	8.16	969.584	940.542				8.16	0.000785	-0.02
	8.18	964.924	942.453				8.18	-0.00242	-0.01722
	8.2	955.466	924.066				8.2	-0.00891	-0.04394
	8.22	947.001	909.689				8.22	-0.01472	-0.06483
	8.24	963.482	931.288				8.24	-0.00341	-0.03344
	8.26	957.302	937.655				8.26	-0.00765	-0.02419
	8.28	964.003	933.618				8.28	-0.00305	-0.03006
	8.3	957.206	929.036				8.3	-0.00772	-0.03672
	8.32	971.911	944.678				8.32	0.002383	-0.01399
	8.34	962.345	937.845				8.34	-0.00419	-0.02392
	8.36	966.97	935.37				8.36	-0.00101	-0.02751
	8.38	950.204	930.679				8.38	-0.01252	-0.03433
	8.4	972.574	952.927				8.4	0.002838	-0.002
	8.42	977.322	948.628				8.42	0.006098	-0.00825
	8.44	973.821	939.858				8.44	0.003694	-0.02099
	8.46	966.677	933.31				8.46	-0.00121	-0.03051
	8.48	976.31	940.727				8.48	0.005403	-0.01973
	8.5	972.904	939.3				8.5	0.003065	-0.0218
	8.52	963.762	926.245				8.52	-0.00321	-0.04077
	8.54	966.621	927.231				8.54	-0.00125	-0.03934
	8.56	976.822	949.992				8.56	0.005754	-0.00626
	8.58	957.003	934.131				8.58	-0.00785	-0.02931
	8.6	960.996	937.195				8.6	-0.00511	-0.02486
	8.62	951.705	924.368				8.62	-0.01149	-0.0435
	8.64	957.016	925.975				8.64	-0.00785	-0.04117
	8.66	961.958	929.951				8.66	-0.00445	-0.03539
	8.68	976.471	942.003				8.68	0.005514	-0.01788
	8.7	955.694	925.211				8.7	-0.00875	-0.04228
	8.72	981.93	948.394				8.72	0.009262	-0.00859
	8.74	951.432	931.909				8.74	-0.01168	-0.03254
	8.76	963.904	932.82				8.76	-0.00312	-0.03122
	8.78	952.013	932.863				8.78	-0.01128	-0.03116
	8.8	975.679	960.942				8.8	0.00497	0.009647
	8.82	976.404	947.297				8.82	0.005468	-0.01018
	8.84	975.711	942.912				8.84	0.004992	-0.01655
	8.86	977.455	948.033				8.86	0.006189	-0.00911
	8.88	984.995	948.328				8.88	0.011367	-0.00868
	8.9	955.942	931.105				8.9	-0.00858	-0.03371
	8.92	970.691	942.301				8.92	0.001545	-0.01744
	8.94	965.379	934.045				8.94	-0.0021	-0.02944
	8.96	975.149	956.72				8.96	0.004606	0.003513
	8.98	965.824	933.283				8.98	-0.0018	-0.03055
	9	963.956	938.847				9	-0.00308	-0.02246
	9.02	964.417	941.962				9.02	-0.00276	-0.01793
	9.04	971.972	956.009				9.04	0.002424	0.00248
	9.06	967.737	949.771				9.06	-0.00048	-0.00659
	9.08	968.259	946.85				9.08	-0.00013	-0.01083
	9.1	956.47	943.761				9.1	-0.00822	-0.01532
	9.12	985.559	960.963				9.12	0.011754	0.009679
	9.14	972.474	952.037				9.14	0.002769	-0.00329
	9.16	953.336	937.12				9.16	-0.01037	-0.02497
	9.18	964.569	952.679				9.18	-0.00266	-0.00236
	9.2	961.274	952.925				9.2	-0.00492	-0.002
	9.22	960.336	951.965				9.22	-0.00557	-0.0034
	9.24	944.139	941.717				9.24	-0.01669	-0.01829
	9.26	959.857	945.036				9.26	-0.00589	-0.01347
	9.28	977.314	964.085				9.28	0.006093	0.014215
	9.3	962.205	940.045				9.3	-0.00428	-0.02072
	9.32	964.217	944.417				9.32	-0.0029	-0.01437
	9.34	966.256	947.875				9.34	-0.0015	-0.00934
	9.36	969.097	960.073				9.36	0.00045	0.008386
	9.38	966.505	947.684				9.38	-0.00133	-0.00962
	9.4	965.999	950.057				9.4	-0.00168	-0.00617
	9.42	957.469	943.762				9.42	-0.00753	-0.01532
	9.44	972.621	963.363				9.44	0.00287	0.013166
	9.46	954.794	946.635				9.46	-0.00937	-0.01114
	9.48	948.697	938.029				9.48	-0.01356	-0.02365
	9.5	949.021	934.318				9.5	-0.01334	-0.02904
	9.52	958.626	956.664				9.52	-0.00674	0.003431
	9.54	941.987	938.071				9.54	-0.01816	-0.02359
	9.56	954.392	948.102				9.56	-0.00965	-0.00901
	9.58	964.051	952.329				9.58	-0.00301	-0.00287
	9.6	968.782	956.422				9.6	0.000234	0.003079
	9.62	961.595	950.622				9.62	-0.0047	-0.00535
	9.64	960.062	941.21				9.64	-0.00575	-0.01903
	9.66	960.117	942.361				9.66	-0.00572	-0.01735
	9.68	966.5	946.486				9.68	-0.00133	-0.01136
	9.7	953.279	931.38				9.7	-0.01041	-0.03331
	9.72	958.007	934.572				9.72	-0.00716	-0.02867
	9.74	963.761	942.503				9.74	-0.00321	-0.01715
	9.76	976.653	954.255				9.76	0.005639	-6.9e-05
	9.78	966.171	936.291				9.78	-0.00156	-0.02617
	9.8	959.664	940.946				9.8	-0.00603	-0.01941
	9.82	970.426	941.896				9.82	0.001363	-0.01803
	9.84	964.728	947.622				9.84	-0.00255	-0.00971
	9.86	957.578	931.673				9.86	-0.00746	-0.03289
	9.88	972.285	944.418				9.88	0.00264	-0.01437
	9.9	954.074	930.029				9.9	-0.00987	-0.03527
	9.92	957.647	942.535				9.92	-0.00741	-0.0171
	9.94	959.824	935.063				9.94	-0.00592	-0.02796
	9.96	960.356	941.898				9.96	-0.00555	-0.01803
	9.98	958.697	943.246				9.98	-0.00669	-0.01607
	10	957.852	942.493				10	-0.00727	-0.01716
	10.02	946.908	931.524				10.02	-0.01479	-0.0331
	10.04	964.861	943.399				10.04	-0.00246	-0.01585
	10.06	966.142	951.343				10.06	-0.00158	-0.0043
	10.08	970.143	945.466				10.08	0.001169	-0.01284
	10.1	972.149	949.66				10.1	0.002546	-0.00675
	10.12	964.567	939.15				10.12	-0.00266	-0.02202
	10.14	966.914	932.381				10.14	-0.00105	-0.03186
	10.16	970.122	945.41				10.16	0.001154	-0.01292
	10.18	967.322	934.135				10.18	-0.00077	-0.02931
	10.2	963.192	926.452				10.2	-0.0036	-0.04047
	10.22	962.953	939.13				10.22	-0.00377	-0.02205
	10.24	968.975	941.178				10.24	0.000367	-0.01907
	10.26	962.289	930.51				10.26	-0.00422	-0.03458
	10.28	954.264	930.718				10.28	-0.00973	-0.03427
	10.3	976.05	950.861				10.3	0.005225	-0.005
	10.32	973.266	940.287				10.32	0.003313	-0.02037
	10.34	966.596	935.181				10.34	-0.00127	-0.02779
	10.36	961.73	935.184				10.36	-0.00461	-0.02778
	10.38	960.922	940.056				10.38	-0.00516	-0.0207
	10.4	959.042	932.234				10.4	-0.00645	-0.03207
	10.42	959.764	931.193				10.42	-0.00596	-0.03358
	10.44	956.866	931.839				10.44	-0.00795	-0.03264
	10.46	956.417	938.078				10.46	-0.00826	-0.02358
	10.48	966.822	949.625				10.48	-0.00111	-0.0068
	10.5	957.648	940.702				10.5	-0.00741	-0.01976
	10.52	952.63	929.52				10.52	-0.01086	-0.03601
	10.54	964.643	940.204				10.54	-0.00261	-0.02049
	10.56	960.366	945.601				10.56	-0.00554	-0.01265
	10.58	946.153	929.324				10.58	-0.0153	-0.0363
	10.6	934.468	918.866				10.6	-0.02333	-0.0515
	10.62	950.8	926.412				10.62	-0.01211	-0.04053
	10.64	960.619	937.082				10.64	-0.00537	-0.02503
	10.66	956.211	933.825				10.66	-0.0084	-0.02976
	10.68	944.217	918.677				10.68	-0.01663	-0.05177
	10.7	961.448	934.208				10.7	-0.0048	-0.0292
	10.72	954.326	933.619				10.72	-0.00969	-0.03006
	10.74	951.843	937.419				10.74	-0.0114	-0.02454
	10.76	948.057	933.643				10.76	-0.014	-0.03002
	10.78	958.639	951.326				10.78	-0.00673	-0.00433
	10.8	954.667	948.073				10.8	-0.00946	-0.00905
	10.82	967.774	947.892				10.82	-0.00046	-0.00932
	10.84	966.323	944.857				10.84	-0.00145	-0.01373
	10.86	968.458	954.076				10.86	1.17e-05	-0.00033
	10.88	948.238	932.268				10.88	-0.01387	-0.03202
	10.9	956.465	936.766				10.9	-0.00822	-0.02548
	10.92	954.646	933.213				10.92	-0.00947	-0.03065
	10.94	968.514	943.816				10.94	5.01e-05	-0.01524
	10.96	977.715	946.695				10.96	0.006368	-0.01106
	10.98	965.993	942.77				10.98	-0.00168	-0.01676
	11	957.029	930.699				11	-0.00784	-0.0343
	11.02	969.023	936.486				11.02	0.000399	-0.02589
	11.04	971.694	938.37				11.04	0.002234	-0.02315
	11.06	966.509	933.739				11.06	-0.00133	-0.02988
	11.08	955.172	928.583				11.08	-0.00911	-0.03738
	11.1	992.754	951.345				11.1	0.016694	-0.0043
	11.12	973.306	945.986				11.12	0.003341	-0.01209
	11.14	968.804	945.485				11.14	0.000249	-0.01281
	11.16	961.226	940.778				11.16	-0.00495	-0.01965
	11.18	976.479	952.396				11.18	0.005519	-0.00277
	11.2	975.185	942.559				11.2	0.004631	-0.01707
	11.22	972.286	943.505				11.22	0.00264	-0.01569
	11.24	964.912	933.953				11.24	-0.00242	-0.02957
	11.26	971.111	951.134				11.26	0.001833	-0.0046
	11.28	961.284	935.875				11.28	-0.00491	-0.02678
	11.3	965.691	937.55				11.3	-0.00189	-0.02435
	11.32	951.534	925.264				11.32	-0.01161	-0.0422
	11.34	970.856	941.259				11.34	0.001658	-0.01896
	11.36	948.245	920.534				11.36	-0.01387	-0.04907
	11.38	964.557	940.977				11.38	-0.00267	-0.01937
	11.4	966.835	937.359				11.4	-0.0011	-0.02462
	11.42	985.198	945.389				11.42	0.011506	-0.01295
	11.44	964.09	927.581				11.44	-0.00299	-0.03883
	11.46	965.21	938.074				11.46	-0.00222	-0.02358
	11.48	967.96	931.023				11.48	-0.00033	-0.03383
	11.5	973.531	940.202				11.5	0.003495	-0.02049
	11.52	958.073	931.128				11.52	-0.00712	-0.03368
	11.54	967.712	941.286				11.54	-0.0005	-0.01892
	11.56	959.428	934.142				11.56	-0.00619	-0.0293
	11.58	978.494	958.177				11.58	0.006903	0.005629
	11.6	965.259	934.008				11.6	-0.00219	-0.02949
	11.62	966.153	932.907				11.62	-0.00157	-0.03109
	11.64	970.086	939.573				11.64	0.001129	-0.02141
	11.66	980.124	942.102				11.66	0.008022	-0.01773
	11.68	966.331	923.007				11.68	-0.00145	-0.04548
	11.7	982.931	940.729				11.7	0.009949	-0.01973
	11.72	968.303	927.279				11.72	-9.5e-05	-0.03927
	11.74	995.206	944.744				11.74	0.018378	-0.01389
	11.76	969.278	931.469				11.76	0.000575	-0.03318
	11.78	969.025	939.106				11.78	0.000401	-0.02208
	11.8	983.982	948.105				11.8	0.010671	-0.00901
	11.82	983.987	937.921				11.82	0.010675	-0.02381
	11.84	966.332	927.023				11.84	-0.00145	-0.03964
	11.86	974.141	941.512				11.86	0.003914	-0.01859
	11.88	959.495	927.465				11.88	-0.00614	-0.039
	11.9	987.658	947.929				11.9	0.013195	-0.00926
	11.92	969.815	930.15				11.92	0.000943	-0.0351
	11.94	962.396	926.755				11.94	-0.00415	-0.04003
	11.96	966.378	929.15				11.96	-0.00142	-0.03655
	11.98	986.445	948.518				11.98	0.012363	-0.00841
	12	960.535	928.23				12	-0.00543	-0.03789
	12.02	971.514	937.546				12.02	0.00211	-0.02435
	12.04	968.232	938.119				12.04	-0.00014	-0.02352
	12.06	974.391	948.04				12.06	0.004086	-0.0091
	12.08	966.14	934.95				12.08	-0.00158	-0.02812
	12.1	972.191	937.846				12.1	0.002575	-0.02392
	12.12	976.935	940.965				12.12	0.005832	-0.01938
	12.14	986.765	946.694				12.14	0.012582	-0.01106
	12.16	962.816	930.888				12.16	-0.00386	-0.03403
	12.18	978.205	945.261				12.18	0.006704	-0.01314
	12.2	971.86	929.449				12.2	0.002348	-0.03612
	12.22	976.156	933.576				12.22	0.005297	-0.03012
	12.24	973.304	928.334				12.24	0.003339	-0.03774
	12.26	971.149	934.229				12.26	0.001859	-0.02917
	12.28	972.017	940.628				12.28	0.002455	-0.01987
	12.3	978.097	943.718				12.3	0.00663	-0.01538
	12.32	977.321	939.932				12.32	0.006098	-0.02088
	12.34	962.221	928.849				12.34	-0.00427	-0.03699
	12.36	973.921	943.498				12.36	0.003763	-0.0157
	12.38	967.15	940.964				12.38	-0.00089	-0.01938
	12.4	967.782	936.861				12.4	-0.00045	-0.02535
	12.42	965.304	934.973				12.42	-0.00215	-0.02809
	12.44	967.548	935.579				12.44	-0.00061	-0.02721
	12.46	972.572	948.142				12.46	0.002836	-0.00895
	12.48	963.691	938.459				12.48	-0.00326	-0.02302
	12.5	955.237	927.29				12.5	-0.00907	-0.03926
	12.52	956.078	927.678				12.52	-0.00849	-0.03869
	12.54	967.338	944.85				12.54	-0.00076	-0.01374
	12.56	959.037	920.551				12.56	-0.00646	-0.04905
	12.58	970.615	943.143				12.58	0.001492	-0.01622
	12.6	963.78	938.605				12.6	-0.0032	-0.02281
	12.62	966.819	942.429				12.62	-0.00111	-0.01726
	12.64	963.364	930.743				12.64	-0.00349	-0.03424
	12.66	964.656	934.679				12.66	-0.0026	-0.02852
	12.68	969.031	942.783				12.68	0.000405	-0.01674
	12.7	965.84	940.414				12.7	-0.00179	-0.02018
	12.72	975.19	938.303				12.72	0.004634	-0.02325
	12.74	971.562	932.745				12.74	0.002143	-0.03133
	12.76	985.683	944.087				12.76	0.011839	-0.01485
	12.78	980.633	941.889				12.78	0.008372	-0.01804
	12.8	990.482	945.749				12.8	0.015135	-0.01243
	12.82	988.606	943.707				12.82	0.013847	-0.0154
	12.84	982.978	950.792				12.84	0.009982	-0.0051
	12.86	966.145	929.372				12.86	-0.00158	-0.03623
	12.88	957.057	917.938				12.88	-0.00782	-0.05285
	12.9	956.807	929.735				12.9	-0.00799	-0.0357
	12.92	957.147	935.728				12.92	-0.00776	-0.02699
	12.94	967.94	941.586				12.94	-0.00034	-0.01848
	12.96	953.15	930.46				12.96	-0.0105	-0.03465
	12.98	948.543	931.026				12.98	-0.01366	-0.03383
	13	949.109	929.027				13	-0.01327	-0.03673
	13.02	970.025	943.323				13.02	0.001088	-0.01596
	13.04	961.813	935.109				13.04	-0.00455	-0.02789
	13.06	958.688	924.671				13.06	-0.0067	-0.04306
	13.08	980.201	954.283				13.08	0.008075	-2.9e-05
	13.1	976.592	953.577				13.1	0.005597	-0.00106
	13.12	978.304	949.781				13.12	0.006772	-0.00657
	13.14	953.954	924.622				13.14	-0.00995	-0.04313
	13.16	969.319	930.328				13.16	0.000603	-0.03484
	13.18	976.494	938.895				13.18	0.00553	-0.02239
	13.2	971.843	929.768				13.2	0.002336	-0.03565
	13.22	958.7	921.333				13.22	-0.00669	-0.04791
	13.24	976.484	930.131				13.24	0.005522	-0.03513
	13.26	982.699	938.395				13.26	0.009791	-0.02312
	13.28	976.642	932.999				13.28	0.005631	-0.03096
	13.3	958.35	918.831				13.3	-0.00693	-0.05155
	13.32	988.89	938.933				13.32	0.014042	-0.02234
	13.34	973.594	940.514				13.34	0.003538	-0.02004
	13.36	962.749	931.268				13.36	-0.00391	-0.03348
	13.38	949.357	925.773				13.38	-0.0131	-0.04146
	13.4	972.456	945.685				13.4	0.002757	-0.01252
	13.42	971.842	950.725				13.42	0.002335	-0.0052
	13.44	969.085	935.773				13.44	0.000442	-0.02693
	13.46	959.952	927.23				13.46	-0.00583	-0.03934
	13.48	976.808	927.953				13.48	0.005745	-0.03829
	13.5	964.028	921.83				13.5	-0.00303	-0.04719
	13.52	974.766	934.196				13.52	0.004343	-0.02922
	13.54	946.667	909.497				13.54	-0.01495	-0.06511
	13.56	971.36	933.331				13.56	0.002004	-0.03048
	13.58	960.711	937.749				13.58	-0.00531	-0.02406
	13.6	958.196	925.941				13.6	-0.00704	-0.04122
	13.62	953.319	919.803				13.62	-0.01038	-0.05013
	13.64	973.026	940.851				13.64	0.003148	-0.01955
	13.66	958.698	923.034				13.66	-0.00669	-0.04544
	13.68	964.022	929.706				13.68	-0.00303	-0.03575
	13.7	962.415	925.759				13.7	-0.00414	-0.04148
	13.72	983.133	939.931				13.72	0.010089	-0.02089
	13.74	961.083	926.955				13.74	-0.00505	-0.03974
	13.76	973.205	932.855				13.76	0.003271	-0.03117
	13.78	959.941	919.258				13.78	-0.00584	-0.05093
	13.8	983.57	940.911				13.8	0.010388	-0.01946
	13.82	971.307	935.352				13.82	0.001968	-0.02754
	13.84	975.131	936.793				13.84	0.004594	-0.02545
	13.86	970.476	931.441				13.86	0.001397	-0.03322
	13.88	984.371	949.681				13.88	0.010939	-0.00672
	13.9	966.518	937.69				13.9	-0.00132	-0.02414
	13.92	984.506	948.848				13.92	0.011031	-0.00793
	13.94	966.436	934.591				13.94	-0.00138	-0.02865
	13.96	994.843	970.806				13.96	0.01813	0.023982
	13.98	975.741	947.817				13.98	0.005013	-0.00943
	14	980.202	943.255				14	0.008076	-0.01605
	14.02	973.475	942.217				14.02	0.003457	-0.01756
	14.04	992.811	961.052				14.04	0.016734	0.009808
	14.06	975.226	949.206				14.06	0.004659	-0.00741
	14.08	980.524	953.279				14.08	0.008297	-0.00149
	14.1	981.191	953.453				14.1	0.008755	-0.00124
	14.12	994.773	963.481				14.12	0.018081	0.013337
	14.14	959.194	921.926				14.14	-0.00635	-0.04705
	14.16	980.807	943.238				14.16	0.008491	-0.01608
	14.18	982.807	941.043				14.18	0.009865	-0.01927
	14.2	1000.61	956.423				14.2	0.02209	0.003082
	14.22	976.509	941.053				14.22	0.00554	-0.01926
	14.24	980.718	943.933				14.24	0.00843	-0.01507
	14.26	970.043	943.057				14.26	0.0011	-0.01634
	14.28	996.403	957.184				14.28	0.0192	0.004186
	14.3	980.217	943.166				14.3	0.008086	-0.01618
	14.32	978.277	943.073				14.32	0.006754	-0.01632
	14.34	980.351	942.128				14.34	0.008178	-0.01769
	14.36	983.6	937.559				14.36	0.010409	-0.02433
	14.38	968.044	947.196				14.38	-0.00027	-0.01033
	14.4	973.031	941.247				14.4	0.003152	-0.01897
	14.42	979.109	941.893				14.42	0.007325	-0.01803
	14.44	998.886	957.183				14.44	0.020905	0.004186
	14.46	964.887	934.351				14.46	-0.00244	-0.02899
	14.48	967.355	933.488				14.48	-0.00075	-0.03025
	14.5	977.061	947.927				14.5	0.005919	-0.00927
	14.52	985.946	951.596				14.52	0.01202	-0.00393
	14.54	983.178	946.376				14.54	0.010119	-0.01152
	14.56	974.104	948.437				14.56	0.003889	-0.00852
	14.58	982.58	958.016				14.58	0.009709	0.005396
	14.6	991.112	951.292				14.6	0.015568	-0.00438
	14.62	982.548	938.677				14.62	0.009687	-0.02271
	14.64	972.177	928.761				14.64	0.002565	-0.03712
	14.66	976.957	943.472				14.66	0.005847	-0.01574
	14.68	991.234	955.402				14.68	0.015651	0.001597
	14.7	980.52	951.794				14.7	0.008294	-0.00365
	14.72	975.306	945.288				14.72	0.004714	-0.0131
	14.74	986.951	950.03				14.74	0.01271	-0.00621
	14.76	987.03	953.61				14.76	0.012764	-0.00101
	14.78	978.328	938.085				14.78	0.006789	-0.02357
	14.8	973.331	937.718				14.8	0.003358	-0.0241
	14.82	979.688	938.773				14.82	0.007723	-0.02257
	14.84	994.367	940.366				14.84	0.017802	-0.02025
	14.86	969.691	925.76				14.86	0.000858	-0.04148
	14.88	964.63	919.309				14.88	-0.00262	-0.05085
	14.9	980.013	939.128				14.9	0.007946	-0.02205
	14.92	981.989	941.093				14.92	0.009303	-0.0192
	14.94	956.54	926.713				14.94	-0.00817	-0.04009
	14.96	967.115	931.103				14.96	-0.00091	-0.03371
	14.98	981.006	930.938				14.98	0.008628	-0.03395
	15	977.087	946.022				15	0.005936	-0.01203
	15.02	970.764	941.043				15.02	0.001595	-0.01927
	15.04	969.289	938.649				15.04	0.000582	-0.02275
	15.06	976.461	945.197				15.06	0.005507	-0.01323
	15.08	974.341	939.169				15.08	0.004051	-0.02199
	15.1	973.606	924.207				15.1	0.003546	-0.04374
	15.12	962.366	934.791				15.12	-0.00417	-0.02835
	15.14	980.356	941.711				15.14	0.008181	-0.0183
	15.16	989.538	949.005				15.16	0.014486	-0.0077
	15.18	971.393	930.472				15.18	0.002027	-0.03463
	15.2	977.24	938.626				15.2	0.006042	-0.02278
	15.22	974.211	930.446				15.22	0.003962	-0.03467
	15.24	980.708	941.531				15.24	0.008423	-0.01856
	15.26	968.116	928.059				15.26	-0.00022	-0.03814
	15.28	954.541	916.703				15.28	-0.00954	-0.05464
	15.3	978.797	943.924				15.3	0.007111	-0.01508
	15.32	977.859	934.661				15.32	0.006467	-0.02854
	15.34	981.246	943.568				15.34	0.008792	-0.0156
	15.36	969.677	940.284				15.36	0.000848	-0.02037
	15.38	972.872	938.524				15.38	0.003043	-0.02293
	15.4	978.449	946.051				15.4	0.006872	-0.01199
	15.42	961.883	937.403				15.42	-0.0045	-0.02456
	15.44	973.354	945.031				15.44	0.003373	-0.01347
	15.46	979.923	945.399				15.46	0.007884	-0.01294
	15.48	972.139	939.096				15.48	0.002539	-0.0221
	15.5	967.926	935.155				15.5	-0.00035	-0.02783
	15.52	969.146	940.639				15.52	0.000484	-0.01986
	15.54	975.206	950.081				15.54	0.004645	-0.00614
	15.56	974.922	946.408				15.56	0.00445	-0.01147
	15.58	975.323	949.62				15.58	0.004725	-0.00681
	15.6	955.549	925.185				15.6	-0.00885	-0.04231
	15.62	975.93	942.473				15.62	0.005142	-0.01719
	15.64	978.379	938.005				15.64	0.006824	-0.02368
	15.66	979.518	932.153				15.66	0.007606	-0.03219
	15.68	968.979	936.257				15.68	0.000369	-0.02622
	15.7	978.044	929.043				15.7	0.006594	-0.03671
	15.72	972.255	941.465				15.72	0.002619	-0.01866
	15.74	967.71	929.815				15.74	-0.0005	-0.03559
	15.76	963.781	924.521				15.76	-0.0032	-0.04328
	15.78	972.566	943.263				15.78	0.002833	-0.01604
	15.8	972.248	940.935				15.8	0.002614	-0.01943
	15.82	965.759	940.753				15.82	-0.00184	-0.01969
	15.84	968.922	947.644				15.84	0.00033	-0.00968
	15.86	990.978	952.682				15.86	0.015475	-0.00236
	15.88	975.127	946.868				15.88	0.004591	-0.0108
	15.9	966.775	933.017				15.9	-0.00114	-0.03093
	15.92	968.21	937.746				15.92	-0.00016	-0.02406
	15.94	982.295	949.291				15.94	0.009513	-0.00728
	15.96	967.637	935.523				15.96	-0.00055	-0.02729
	15.98	971.259	935.6				15.98	0.001935	-0.02718
	16	958.599	919.171				16	-0.00676	-0.05105
	16.02	972.068	930.515				16.02	0.002491	-0.03457
	16.04	966.087	931.485				16.04	-0.00162	-0.03316
	16.06	970.785	940.448				16.06	0.00161	-0.02013
	16.08	976.13	943.226				16.08	0.00528	-0.0161
	16.1	982.821	947.904				16.1	0.009874	-0.0093
	16.12	980.404	943.774				16.12	0.008214	-0.0153
	16.14	971.948	935.187				16.14	0.002408	-0.02778
	16.16	947.552	916.023				16.16	-0.01434	-0.05563
	16.18	997.97	952.483				16.18	0.020276	-0.00264
	16.2	971.235	930.358				16.2	0.001918	-0.0348
	16.22	968.488	924.682				16.22	3.23e-05	-0.04305
	16.24	962.645	924.095				16.24	-0.00398	-0.0439
	16.26	980.234	939.62				16.26	0.008098	-0.02134
	16.28	967.995	938.17				16.28	-0.00031	-0.02344
	16.3	972.868	937.346				16.3	0.00304	-0.02464
	16.32	962.111	927.642				16.32	-0.00435	-0.03874
	16.34	979.428	943.25				16.34	0.007545	-0.01606
	16.36	966.45	925.428				16.36	-0.00137	-0.04196
	16.38	982.152	941.846				16.38	0.009415	-0.0181
	16.4	979.202	938.226				16.4	0.007389	-0.02336
	16.42	971.926	921.781				16.42	0.002393	-0.04726
	16.44	969.075	926.444				16.44	0.000435	-0.04049
	16.46	965.463	925.841				16.46	-0.00205	-0.04136
	16.48	982.607	942.673				16.48	0.009727	-0.0169
	16.5	986.911	946.38				16.5	0.012683	-0.01151
	16.52	971.778	942.101				16.52	0.002291	-0.01773
	16.54	970.133	936.389				16.54	0.001162	-0.02603
	16.56	967.485	925.252				16.56	-0.00066	-0.04222
	16.58	979.59	943.808				16.58	0.007656	-0.01525
	16.6	974.105	947.438				16.6	0.003889	-0.00998
	16.62	982.456	942.429				16.62	0.009623	-0.01726
	16.64	967.483	936.66				16.64	-0.00066	-0.02564
	16.66	981.25	941.787				16.66	0.008796	-0.01819
	16.68	980.703	948.812				16.68	0.00842	-0.00798
	16.7	975.597	945.982				16.7	0.004914	-0.01209
	16.72	966.078	948.805				16.72	-0.00162	-0.00799
	16.74	976.196	955.483				16.74	0.005325	0.001714
	16.76	957.052	944.782				16.76	-0.00782	-0.01384
	16.78	969.148	940.575				16.78	0.000485	-0.01995
	16.8	973.785	955.072				16.8	0.003669	0.001118
	16.82	978.284	947.545				16.82	0.006759	-0.00982
	16.84	978.379	946.617				16.84	0.006824	-0.01117
	16.86	984.697	952.443				16.86	0.011162	-0.0027
	16.88	983.509	953.92				16.88	0.010346	-0.00056
	16.9	978.322	952.499				16.9	0.006784	-0.00262
	16.92	970.095	951.607				16.92	0.001135	-0.00392
	16.94	970.932	931.759				16.94	0.00171	-0.03276
	16.96	970.488	945.917				16.96	0.001405	-0.01219
	16.98	978.621	945.68				16.98	0.00699	-0.01253
	17	962.982	940.626				17	-0.00375	-0.01988
	17.02	962.04	936.825				17.02	-0.0044	-0.0254
	17.04	967.025	948.069				17.04	-0.00097	-0.00906
	17.06	966.347	945.861				17.06	-0.00144	-0.01227
	17.08	977.931	951.371				17.08	0.006516	-0.00426
	17.1	973.333	945.385				17.1	0.003359	-0.01296
	17.12	958.313	942.996				17.12	-0.00695	-0.01643
	17.14	974.544	953.588				17.14	0.004191	-0.00104
	17.16	973.102	950.342				17.16	0.003201	-0.00576
	17.18	970.505	943.367				17.18	0.001417	-0.01589
	17.2	988.726	957.646				17.2	0.013929	0.004858
	17.22	987.661	964.544				17.22	0.013198	0.014883
	17.24	980.701	958.654				17.24	0.008418	0.006324
	17.26	987.194	956.567				17.26	0.012877	0.00329
	17.28	984.115	959.657				17.28	0.010762	0.00778
	17.3	985.023	965.412				17.3	0.011386	0.016144
	17.32	969.453	942.173				17.32	0.000695	-0.01763
	17.34	962.947	943.826				17.34	-0.00377	-0.01522
	17.36	976.928	953.553				17.36	0.005828	-0.00109
	17.38	981.884	950.457				17.38	0.00923	-0.00559
	17.4	972.074	950.334				17.4	0.002495	-0.00577
	17.42	971.69	945.109				17.42	0.002231	-0.01336
	17.44	965.282	942.952				17.44	-0.00217	-0.01649
	17.46	981.506	961.949				17.46	0.008971	0.011112
	17.48	957.252	935.172				17.48	-0.00768	-0.0278
	17.5	968.593	953.055				17.5	0.000104	-0.00181
	17.52	968.301	955.897				17.52	-9.6e-05	0.002316
	17.54	966.758	942.753				17.54	-0.00116	-0.01679
	17.56	978.139	950.589				17.56	0.006659	-0.0054
	17.58	965.897	946.303				17.58	-0.00175	-0.01162
	17.6	979.214	960.311				17.6	0.007397	0.00873
	17.62	979.652	952.995				17.62	0.007698	-0.0019
	17.64	968.745	944.018				17.64	0.000209	-0.01495
	17.66	975.159	946.143				17.66	0.004613	-0.01186
	17.68	981.607	961.638				17.68	0.00904	0.010659
	17.7	973.978	950.761				17.7	0.003802	-0.00515
	17.72	954.776	932.755				17.72	-0.00938	-0.03131
	17.74	955.239	929.511				17.74	-0.00907	-0.03603
	17.76	970.04	943.794				17.76	0.001098	-0.01527
	17.78	976.924	954.052				17.78	0.005825	-0.00037
	17.8	975.939	943.608				17.8	0.005149	-0.01554
	17.82	973.497	941.772				17.82	0.003472	-0.01821
	17.84	977.341	942.165				17.84	0.006111	-0.01764
	17.86	980.69	949.638				17.86	0.008411	-0.00678
	17.88	964.744	931.222				17.88	-0.00254	-0.03354
	17.9	962.29	941.7				17.9	-0.00422	-0.01831
	17.92	965.491	946.804				17.92	-0.00203	-0.0109
	17.94	966.915	946.087				17.94	-0.00105	-0.01194
	17.96	966.072	938.216				17.96	-0.00163	-0.02338
	17.98	953.111	937.059				17.98	-0.01053	-0.02506
	18	967.678	951.075				18	-0.00052	-0.00469
	18.02	966.023	948.195				18.02	-0.00166	-0.00888
	18.04	952.944	935.54				18.04	-0.01064	-0.02727
	18.06	953.178	927.863				18.06	-0.01048	-0.03842
	18.08	977.79	954.455				18.08	0.00642	0.000221
	18.1	967.624	941.592				18.1	-0.00056	-0.01847
	18.12	969.703	946.208				18.12	0.000867	-0.01176
	18.14	959.017	938.324				18.14	-0.00647	-0.02322
	18.16	984.628	959.73				18.16	0.011115	0.007887
	18.18	967.923	948.068				18.18	-0.00036	-0.00906
	18.2	972.92	951.943				18.2	0.003075	-0.00343
	18.22	972.452	957.719				18.22	0.002754	0.004964
	18.24	983.982	958.524				18.24	0.010671	0.006135
	18.26	980.082	957.003				18.26	0.007993	0.003923
	18.28	975.288	948.994				18.28	0.004701	-0.00772
	18.3	974.86	946.767				18.3	0.004407	-0.01095
	18.32	979.699	963.415				18.32	0.00773	0.013242
	18.34	976.336	956.007				18.34	0.005421	0.002476
	18.36	981.43	947.774				18.36	0.008919	-0.00949
	18.38	976.974	952.845				18.38	0.005859	-0.00212
	18.4	984.464	967.186				18.4	0.011002	0.018721
	18.42	969.712	953.295				18.42	0.000872	-0.00146
	18.44	970.203	950.86				18.44	0.00121	-0.005
	18.46	960.952	942.147				18.46	-0.00514	-0.01767
	18.48	982.308	966.045				18.48	0.009522	0.017064
	18.5	977.102	959.505				18.5	0.005947	0.007559
	18.52	972.27	947.803				18.52	0.002629	-0.00945
	18.54	968.321	939.413				18.54	-8.3e-05	-0.02164
	18.56	982.766	952.962				18.56	0.009836	-0.00195
	18.58	973.502	944.951				18.58	0.003475	-0.01359
	18.6	974.389	945.451				18.6	0.004084	-0.01286
	18.62	958.455	937.514				18.62	-0.00686	-0.0244
	18.64	983.183	957.014				18.64	0.010123	0.003939
	18.66	973.438	936.942				18.66	0.003431	-0.02523
	18.68	969.548	938.25				18.68	0.00076	-0.02333
	18.7	972.974	943.854				18.7	0.003112	-0.01518
	18.72	970.443	944.289				18.72	0.001374	-0.01455
	18.74	967.606	947.632				18.74	-0.00057	-0.00969
	18.76	975.355	935.605				18.76	0.004748	-0.02717
	18.78	951.979	920.361				18.78	-0.0113	-0.04933
	18.8	981.512	945.433				18.8	0.008975	-0.01289
	18.82	967.308	943.242				18.82	-0.00078	-0.01607
	18.84	981.645	947.44				18.84	0.009067	-0.00997
	18.86	961.703	948.783				18.86	-0.00463	-0.00802
	18.88	968.055	944.533				18.88	-0.00027	-0.0142
	18.9	970.182	942.793				18.9	0.001195	-0.01673
	18.92	964.302	944.094				18.92	-0.00284	-0.01484
	18.94	963.483	940.428				18.94	-0.0034	-0.02016
	18.96	982.474	955.055				18.96	0.009636	0.001093
	18.98	969.747	930.756				18.98	0.000897	-0.03422
	19	974.631	928.189				19	0.00425	-0.03795
	19.02	969.58	934.837				19.02	0.000782	-0.02829
	19.04	979.845	942.324				19.04	0.00783	-0.01741
	19.06	970.836	935.68				19.06	0.001644	-0.02706
	19.08	959.774	929.101				19.08	-0.00595	-0.03662
	19.1	969.231	937.23				19.1	0.000542	-0.02481
	19.12	986.35	949.717				19.12	0.012297	-0.00666
	19.14	966.716	942.639				19.14	-0.00118	-0.01695
	19.16	977.434	947.074				19.16	0.006175	-0.0105
	19.18	962.966	934.896				19.18	-0.00376	-0.0282
	19.2	980.884	940.279				19.2	0.008544	-0.02038
	19.22	966.312	934.011				19.22	-0.00146	-0.02949
	19.24	964.619	933.715				19.24	-0.00262	-0.02992
	19.26	956.071	933.855				19.26	-0.00849	-0.02972
	19.28	969.9	949.814				19.28	0.001002	-0.00652
	19.3	955.028	934.009				19.3	-0.00921	-0.02949
	19.32	960.156	936.27				19.32	-0.00569	-0.02621
	19.34	963.514	938.033				19.34	-0.00338	-0.02364
	19.36	981.274	957.224				19.36	0.008812	0.004244
	19.38	948.114	932.351				19.38	-0.01396	-0.0319
	19.4	973.255	945.726				19.4	0.003305	-0.01246
	19.42	979.726	944.036				19.42	0.007749	-0.01492
	19.44	978.568	949.736				19.44	0.006954	-0.00664
	19.46	973.229	955.483				19.46	0.003287	0.001714
	19.48	971.757	952.176				19.48	0.002277	-0.00309
	19.5	976.292	947.055				19.5	0.005391	-0.01053
	19.52	981.752	957.781				19.52	0.00914	0.005054
	19.54	977.371	955.71				19.54	0.006132	0.002045
	19.56	959.864	937.6				19.56	-0.00589	-0.02427
	19.58	975.981	951.327				19.58	0.005177	-0.00433
	19.6	981.964	966.796				19.6	0.009286	0.018155
	19.62	967.967	955.477				19.62	-0.00033	0.001706
	19.64	973.99	951.888				19.64	0.00381	-0.00351
	19.66	961.273	952.227				19.66	-0.00492	-0.00302
	19.68	970.47	958.688				19.68	0.001393	0.006372
	19.7	967.942	940.153				19.7	-0.00034	-0.02056
	19.72	968.74	943.44				19.72	0.000205	-0.01579
	19.74	977.087	952.723				19.74	0.005937	-0.0023
	19.76	977.389	960.471				19.76	0.006144	0.008964
	19.78	963.081	947.89				19.78	-0.00368	-0.00932
	19.8	970.412	932.682				19.8	0.001353	-0.03142
	19.82	964.389	942.929				19.82	-0.00278	-0.01653
	19.84	977.526	957.155				19.84	0.006238	0.004145
	19.86	973.794	941.251				19.86	0.003676	-0.01897
	19.88	966.871	930.132				19.88	-0.00108	-0.03513
	19.9	985.191	954.343				19.9	0.011502	5.81e-05
	19.92	990.762	957.427				19.92	0.015327	0.00454
	19.94	977.593	944.89				19.94	0.006285	-0.01368
	19.96	981.812	948.238				19.96	0.009182	-0.00881
	19.98	976.821	951.248				19.98	0.005754	-0.00444
	20	993.658	957.916				20	0.017316	0.005251
	20.02	967.996	940.953				20.02	-0.00031	-0.0194
	20.04	967.685	933.529				20.04	-0.00052	-0.03019
	20.06	986.189	952.343				20.06	0.012187	-0.00285
	20.08	990.164	954.061				20.08	0.014917	-0.00035
	20.1	991.167	945.09				20.1	0.015605	-0.01339
	20.12	975.785	938.426				20.12	0.005043	-0.02307
	20.14	982.519	948.796				20.14	0.009667	-0.008
	20.16	972.829	950.295				20.16	0.003013	-0.00582
	20.18	963.358	931.757				20.18	-0.00349	-0.03276
	20.2	969.037	935.468				20.2	0.000409	-0.02737
	20.22	974.77	943.932				20.22	0.004346	-0.01507
	20.24	966.299	952.928				20.24	-0.00147	-0.002
	20.26	967.811	943.017				20.26	-0.00043	-0.0164
	20.28	965.338	941.283				20.28	-0.00213	-0.01892
	20.3	987.683	963.757				20.3	0.013213	0.013738
	20.32	976.041	946.961				20.32	0.005219	-0.01067
	20.34	965.401	940.564				20.34	-0.00209	-0.01997
	20.36	966.418	937.39				20.36	-0.00139	-0.02458
	20.38	978.839	954.213				20.38	0.00714	-0.00013
	20.4	973.155	946.61				20.4	0.003237	-0.01118
	20.42	969.194	941.504				20.42	0.000517	-0.0186
	20.44	962.948	937.871				20.44	-0.00377	-0.02388
	20.46	988.332	955.583				20.46	0.013659	0.00186
	20.48	970.741	948.209				20.48	0.001579	-0.00886
	20.5	964.508	930.553				20.5	-0.0027	-0.03451
	20.52	961.744	939.114				20.52	-0.0046	-0.02207
	20.54	967.025	935.205				20.54	-0.00097	-0.02775
	20.56	978.711	947.596				20.56	0.007052	-0.00975
	20.58	975.098	944.005				20.58	0.004571	-0.01496
	20.6	954.926	939.918				20.6	-0.00928	-0.0209
	20.62	978.1	947.711				20.62	0.006632	-0.00958
	20.64	964.401	929.466				20.64	-0.00277	-0.03609
	20.66	963.87	933.39				20.66	-0.00314	-0.03039
	20.68	962.126	932.513				20.68	-0.00434	-0.03166
	20.7	979.929	950.623				20.7	0.007888	-0.00535
	20.72	969.341	927.831				20.72	0.000618	-0.03847
	20.74	987.234	944.699				20.74	0.012904	-0.01396
	20.76	972.949	933.946				20.76	0.003096	-0.02958
	20.78	987.798	953.96				20.78	0.013292	-0.0005
	20.8	975.566	941.093				20.8	0.004892	-0.0192
	20.82	970.386	933.626				20.82	0.001335	-0.03005
	20.84	969.618	929.149				20.84	0.000808	-0.03655
	20.86	994.746	943.54				20.86	0.018063	-0.01564
	20.88	977.794	938.575				20.88	0.006423	-0.02286
	20.9	971.258	930.9				20.9	0.001934	-0.03401
	20.92	957.544	926.172				20.92	-0.00748	-0.04088
	20.94	974.379	938.503				20.94	0.004077	-0.02296
	20.96	968.3	940.88				20.96	-9.7e-05	-0.01951
	20.98	968.699	928.987				20.98	0.000177	-0.03679
	21	952.778	911.528				21	-0.01076	-0.06216
	21.02	973.152	936.832				21.02	0.003235	-0.02539
	21.04	954.033	921.291				21.04	-0.00989	-0.04797
	21.06	967.189	926.381				21.06	-0.00086	-0.04058
	21.08	976.667	932.189				21.08	0.005648	-0.03214
	21.1	990.664	943.836				21.1	0.01526	-0.01521
	21.12	964.091	933.738				21.12	-0.00299	-0.02988
	21.14	978.674	939.675				21.14	0.007026	-0.02126
	21.16	963.701	934.494				21.16	-0.00326	-0.02879
	21.18	977.649	949.376				21.18	0.006323	-0.00716
	21.2	968.028	940.231				21.2	-0.00028	-0.02045
	21.22	968.182	944.612				21.22	-0.00018	-0.01408
	21.24	972.414	947.606				21.24	0.002728	-0.00973
	21.26	988.646	960.749				21.26	0.013874	0.009367
	21.28	970.289	952.158				21.28	0.001269	-0.00312
	21.3	975.434	950.854				21.3	0.004802	-0.00501
	21.32	959.601	942.964				21.32	-0.00607	-0.01648
	21.34	972.393	944.354				21.34	0.002714	-0.01446
	21.36	967.319	940.234				21.36	-0.00077	-0.02044
	21.38	960.873	935.497				21.38	-0.0052	-0.02733
	21.4	962.317	938.622				21.4	-0.00421	-0.02279
	21.42	971.769	947.364				21.42	0.002285	-0.01008
	21.44	961.4	936.116				21.44	-0.00483	-0.02643
	21.46	964.104	930.351				21.46	-0.00298	-0.03481
	21.48	965.933	930.418				21.48	-0.00172	-0.03471
	21.5	993.285	951.548				21.5	0.01706	-0.004
	21.52	959.644	921.581				21.52	-0.00604	-0.04755
	21.54	966.504	928.321				21.54	-0.00133	-0.03776
	21.56	970.574	932.216				21.56	0.001464	-0.0321
	21.58	976.465	945.708				21.58	0.00551	-0.01249
	21.6	959.9	936.589				21.6	-0.00587	-0.02574
	21.62	969.797	942.976				21.62	0.000931	-0.01646
	21.64	959.944	932.527				21.64	-0.00583	-0.03164
	21.66	973.311	947.233				21.66	0.003344	-0.01027
	21.68	966.328	941.658				21.68	-0.00145	-0.01838
	21.7	973.496	944.581				21.7	0.003471	-0.01413
	21.72	972.145	949.859				21.72	0.002543	-0.00646
	21.74	971.58	953.635				21.74	0.002155	-0.00097
	21.76	972.186	943.145				21.76	0.002571	-0.01621
	21.78	979.879	935.702				21.78	0.007854	-0.02703
	21.8	967.826	931.191				21.8	-0.00042	-0.03359
	21.82	971.906	940.612				21.82	0.002379	-0.0199
	21.84	971.556	941.901				21.84	0.002139	-0.01802
	21.86	977.838	947.327				21.86	0.006453	-0.01014
	21.88	974.53	946.539				21.88	0.004181	-0.01128
	21.9	984.253	949.968				21.9	0.010857	-0.0063
	21.92	974.193	935.535				21.92	0.00395	-0.02727
	21.94	972.443	946.42				21.94	0.002748	-0.01146
	21.96	979.67	953.84				21.96	0.007711	-0.00067
	21.98	980.025	958.428				21.98	0.007954	0.005994
	22	966.132	941.547				22	-0.00159	-0.01854
	22.02	960.673	929				22.02	-0.00533	-0.03677
	22.04	972.879	949.879				22.04	0.003047	-0.00643
	22.06	975.725	955.151				22.06	0.005001	0.001233
	22.08	968.519	937.645				22.08	5.3e-05	-0.02421
	22.1	964.377	939.021				22.1	-0.00279	-0.02221
	22.12	971.783	946.979				22.12	0.002294	-0.01064
	22.14	964.286	941.702				22.14	-0.00285	-0.01831
	22.16	963.219	944.271				22.16	-0.00359	-0.01458
	22.18	945.975	927.237				22.18	-0.01543	-0.03933
	22.2	964.905	938.631				22.2	-0.00243	-0.02277
	22.22	961.386	951.752				22.22	-0.00484	-0.00371
	22.24	954.574	936.972				22.24	-0.00952	-0.02519
	22.26	952.726	926.862				22.26	-0.01079	-0.03988
	22.28	971.788	944.966				22.28	0.002298	-0.01357
	22.3	981.75	959.873				22.3	0.009138	0.008094
	22.32	952.374	933.511				22.32	-0.01103	-0.03021
	22.34	964.027	942.55				22.34	-0.00303	-0.01708
	22.36	977.647	951.606				22.36	0.006321	-0.00392
	22.38	968.761	941.359				22.38	0.00022	-0.01881
	22.4	965.947	933.663				22.4	-0.00171	-0.02999
	22.42	954.107	933.584				22.42	-0.00984	-0.03011
	22.44	961.846	937.289				22.44	-0.00453	-0.02473
	22.46	982.972	965.514				22.46	0.009978	0.016292
	22.48	956.58	936.106				22.48	-0.00814	-0.02644
	22.5	953.979	931.273				22.5	-0.00993	-0.03347
	22.52	962.922	944.278				22.52	-0.00379	-0.01457
	22.54	975.146	952.603				22.54	0.004604	-0.00247
	22.56	964.146	938.979				22.56	-0.00295	-0.02227
	22.58	949.48	936.852				22.58	-0.01302	-0.02536
	22.6	963.808	948.031				22.6	-0.00318	-0.00911
	22.62	957.493	953.994				22.62	-0.00752	-0.00045
	22.64	960.406	947.539				22.64	-0.00552	-0.00983
	22.66	945.009	925.441				22.66	-0.01609	-0.04194
	22.68	968.503	946.633				22.68	4.24e-05	-0.01115
	22.7	969.673	954.285				22.7	0.000846	-2.6e-05
	22.72	951.357	930.337				22.72	-0.01173	-0.03483
	22.74	944.348	926.206				22.74	-0.01654	-0.04083
	22.76	965.072	951.376				22.76	-0.00231	-0.00425
	22.78	961.745	945.067				22.78	-0.0046	-0.01342
	22.8	964.983	944.573				22.8	-0.00237	-0.01414
	22.82	946.303	927.045				22.82	-0.0152	-0.03961
	22.84	967.199	940.183				22.84	-0.00085	-0.02052
	22.86	953.283	928.68				22.86	-0.01041	-0.03723
	22.88	962.662	934.568				22.88	-0.00397	-0.02868
	22.9	952.524	920.16				22.9	-0.01093	-0.04962
	22.92	964.657	929.98				22.92	-0.0026	-0.03535
	22.94	947.24	928.073				22.94	-0.01456	-0.03812
	22.96	948.012	929.12				22.96	-0.01403	-0.0366
	22.98	944.058	921.239				22.98	-0.01674	-0.04805
	23	951.011	944.057				23	-0.01197	-0.01489
	23.02	953.397	941.016				23.02	-0.01033	-0.01931
	23.04	941.58	927.738				23.04	-0.01844	-0.0386
	23.06	933.481	914.858				23.06	-0.02401	-0.05732
	23.08	962.865	932.896				23.08	-0.00383	-0.03111
	23.1	942.378	917.538				23.1	-0.0179	-0.05343
	23.12	944.84	929.513				23.12	-0.01621	-0.03602
	23.14	945.424	936.114				23.14	-0.01581	-0.02643
	23.16	957.726	940.274				23.16	-0.00736	-0.02039
	23.18	960.408	935.211				23.18	-0.00552	-0.02774
	23.2	951.074	916.543				23.2	-0.01193	-0.05487
	23.22	957.343	924.896				23.22	-0.00762	-0.04273
	23.24	969.857	937.541				23.24	0.000972	-0.02436
	23.26	951.419	928.616				23.26	-0.01169	-0.03733
	23.28	952.935	926.16				23.28	-0.01065	-0.0409
	23.3	954.31	916.163				23.3	-0.0097	-0.05542
	23.32	968.663	939.918				23.32	0.000152	-0.0209
	23.34	972.585	939.335				23.34	0.002846	-0.02175
	23.36	971.814	926.093				23.36	0.002316	-0.04099
	23.38	960.165	921.721				23.38	-0.00568	-0.04735
	23.4	970.829	928.627				23.4	0.00164	-0.03731
	23.42	951.152	935.868				23.42	-0.01187	-0.02679
	23.44	967.178	938.345				23.44	-0.00087	-0.02319
	23.46	959.963	934.029				23.46	-0.00582	-0.02946
	23.48	972	936.937				23.48	0.002444	-0.02524
	23.5	963.48	931.435				23.5	-0.00341	-0.03323
	23.52	967.799	937.678				23.52	-0.00044	-0.02416
	23.54	959.357	923.962				23.54	-0.00624	-0.04409
	23.56	988.365	950.101				23.56	0.013681	-0.00611
	23.58	967.761	940.161				23.58	-0.00047	-0.02055
	23.6	971.078	940.352				23.6	0.00181	-0.02027
	23.62	964.517	934.979				23.62	-0.00269	-0.02808
	23.64	985.678	951.478				23.64	0.011836	-0.00411
	23.66	974.448	937.889				23.66	0.004125	-0.02385
	23.68	979.882	942.341				23.68	0.007856	-0.01738
	23.7	967.782	939.886				23.7	-0.00045	-0.02095
	23.72	981.539	945.324				23.72	0.008994	-0.01305
	23.74	977.623	939.514				23.74	0.006305	-0.02149
	23.76	979.592	935.881				23.76	0.007657	-0.02677
	23.78	969.764	932.077				23.78	0.000908	-0.0323
	23.8	989.475	948.381				23.8	0.014443	-0.00861
	23.82	971.668	938.298				23.82	0.002216	-0.02326
	23.84	983.721	941.948				23.84	0.010492	-0.01795
	23.86	972.745	932.903				23.86	0.002955	-0.0311
	23.88	981.964	949.702				23.88	0.009286	-0.00669
	23.9	959.731	935.894				23.9	-0.00598	-0.02675
	23.92	972.813	942.887				23.92	0.003002	-0.01659
	23.94	959.566	937.149				23.94	-0.00609	-0.02493
	23.96	981.555	951.303				23.96	0.009005	-0.00436
	23.98	967.504	934.001				23.98	-0.00064	-0.0295
	24	972.225	939.006				24	0.002598	-0.02223
	24.02	973.191	940.451				24.02	0.003261	-0.02013
	24.04	973.917	945.819				24.04	0.00376	-0.01233
	24.06	959.31	927.924				24.06	-0.00627	-0.03833
	24.08	971.911	937.304				24.08	0.002382	-0.0247
	24.1	965.042	939.75				24.1	-0.00233	-0.02115
	24.12	980.54	941.522				24.12	0.008308	-0.01857
	24.14	960.241	926.987				24.14	-0.00563	-0.0397
	24.16	970.135	940.577				24.16	0.001163	-0.01995
	24.18	956.073	919.145				24.18	-0.00849	-0.05109
	24.2	972.54	940.487				24.2	0.002815	-0.02008
	24.22	966.636	930.976				24.22	-0.00124	-0.0339
	24.24	960.445	937.201				24.24	-0.00549	-0.02485
	24.26	962.813	939.998				24.26	-0.00386	-0.02079
	24.28	978.992	938.052				24.28	0.007245	-0.02362
	24.3	968.642	917.183				24.3	0.000138	-0.05394
	24.32	969.024	931.864				24.32	0.0004	-0.03261
	24.34	983.007	939.446				24.34	0.010002	-0.02159
	24.36	981.091	941.233				24.36	0.008686	-0.01899
	24.38	971.51	926.35				24.38	0.002107	-0.04062
	24.4	964.032	917.449				24.4	-0.00303	-0.05356
	24.42	965.817	922.331				24.42	-0.0018	-0.04646
	24.44	982.099	938.757				24.44	0.009379	-0.02259
	24.46	962.58	913.87				24.46	-0.00402	-0.05876
	24.48	957.467	919.332				24.48	-0.00754	-0.05082
	24.5	958.076	920.255				24.5	-0.00712	-0.04948
	24.52	968.899	943.072				24.52	0.000314	-0.01632
	24.54	953.861	920.801				24.54	-0.01001	-0.04869
	24.56	964.735	929.651				24.56	-0.00254	-0.03582
	24.58	972.458	936.402				24.58	0.002758	-0.02601
	24.6	969.48	935.06				24.6	0.000713	-0.02796
	24.62	960.865	925.862				24.62	-0.0052	-0.04133
	24.64	964.312	923.06				24.64	-0.00284	-0.0454
	24.66	968.619	927.853				24.66	0.000122	-0.03844
	24.68	965.565	927.701				24.68	-0.00198	-0.03866
	24.7	961.867	925.97				24.7	-0.00451	-0.04117
	24.72	959.55	927.585				24.72	-0.00611	-0.03883
	24.74	967.816	937.5				24.74	-0.00043	-0.02442
	24.76	971.117	938.087				24.76	0.001837	-0.02357
	24.78	966.433	932.01				24.78	-0.00138	-0.0324
	24.8	971.078	925.034				24.8	0.00181	-0.04253
	24.82	986.493	942.577				24.82	0.012395	-0.01704
	24.84	981.75	945.188				24.84	0.009138	-0.01325
	24.86	977.196	940.32				24.86	0.006011	-0.02032
	24.88	961.509	930.318				24.88	-0.00476	-0.03486
	24.9	980.034	945.48				24.9	0.00796	-0.01282
	24.92	979.381	944.399				24.92	0.007512	-0.01439
	24.94	955.085	925.952				24.94	-0.00917	-0.0412
	24.96	958.216	930.554				24.96	-0.00702	-0.03451
	24.98	969.71	943.257				24.98	0.000871	-0.01605
	25	981.596	949.601				25	0.009033	-0.00683
	25.02	971.031	936.121				25.02	0.001778	-0.02642
	25.04	969.183	933.132				25.04	0.00051	-0.03077
	25.06	974.057	942.596				25.06	0.003856	-0.01701
	25.08	971.449	946.29				25.08	0.002065	-0.01164
	25.1	961.777	928.667				25.1	-0.00458	-0.03725
	25.12	955.28	933.788				25.12	-0.00904	-0.02981
	25.14	965.542	943.962				25.14	-0.00199	-0.01503
	25.16	974.853	949.407				25.16	0.004403	-0.00711
	25.18	959.925	935.067				25.18	-0.00585	-0.02795
	25.2	963.674	932.903				25.2	-0.00327	-0.0311
	25.22	977.307	945.253				25.22	0.006088	-0.01315
	25.24	966.567	937.593				25.24	-0.00129	-0.02428
	25.26	968.208	933.493				25.26	-0.00016	-0.03024
	25.28	967.814	946.048				25.28	-0.00043	-0.012
	25.3	982.013	949.092				25.3	0.009319	-0.00757
	25.32	977.003	951.071				25.32	0.005879	-0.0047
	25.34	973.164	944.188				25.34	0.003243	-0.0147
	25.36	966.571	934.711				25.36	-0.00128	-0.02847
	25.38	981.47	942.831				25.38	0.008946	-0.01667
	25.4	985.157	943.119				25.4	0.011478	-0.01625
	25.42	973.701	925.632				25.42	0.003612	-0.04167
	25.44	963.241	925.624				25.44	-0.00357	-0.04168
	25.46	988.054	940.743				25.46	0.013467	-0.01971
	25.48	976.482	930.379				25.48	0.005521	-0.03477
	25.5	972.894	934.402				25.5	0.003058	-0.02892
	25.52	954.837	919.339				25.52	-0.00934	-0.05081
	25.54	971.533	937.93				25.54	0.002123	-0.02379
	25.56	968.587	933.034				25.56	9.97e-05	-0.03091
	25.58	950.422	922.014				25.58	-0.01237	-0.04692
	25.6	957.399	931.764				25.6	-0.00758	-0.03275
	25.62	974.532	941.07				25.62	0.004182	-0.01923
	25.64	983.413	941.451				25.64	0.010281	-0.01868
	25.66	969.044	938.069				25.66	0.000414	-0.02359
	25.68	964.976	928.896				25.68	-0.00238	-0.03692
	25.7	988.749	956.659				25.7	0.013945	0.003424
	25.72	980.816	939.326				25.72	0.008497	-0.02177
	25.74	983.247	944.818				25.74	0.010167	-0.01378
	25.76	963.344	932.423				25.76	-0.0035	-0.0318
	25.78	987.376	956.207				25.78	0.013002	0.002767
	25.8	976.744	938.229				25.8	0.005701	-0.02336
	25.82	981.524	943.544				25.82	0.008984	-0.01563
	25.84	970.123	937.127				25.84	0.001155	-0.02496
	25.86	981.461	946.748				25.86	0.00894	-0.01098
	25.88	969.464	941.295				25.88	0.000702	-0.0189
	25.9	970.783	933.709				25.9	0.001608	-0.02993
	25.92	963.172	930.664				25.92	-0.00362	-0.03435
	25.94	968.731	943.241				25.94	0.000199	-0.01607
	25.96	961.48	923.014				25.96	-0.00478	-0.04547
	25.98	969.488	924.919				25.98	0.000719	-0.0427
	26	960.86	921.918				26	-0.00521	-0.04706
	26.02	973.48	934.02				26.02	0.00346	-0.02947
	26.04	961.281	928.398				26.04	-0.00492	-0.03765
	26.06	962.785	935.157				26.06	-0.00388	-0.02782
	26.08	966.514	943.916				26.08	-0.00132	-0.01509
	26.1	970.722	944.04				26.1	0.001566	-0.01491
	26.12	970.837	939.351				26.12	0.001645	-0.02173
	26.14	959.961	920.458				26.14	-0.00582	-0.04918
	26.16	978.058	935.176				26.16	0.006604	-0.0278
	26.18	976.652	937.757				26.18	0.005638	-0.02404
	26.2	972.24	937.056				26.2	0.002609	-0.02506
	26.22	969.929	936.459				26.22	0.001022	-0.02593
	26.24	972.335	940.059				26.24	0.002674	-0.0207
	26.26	985.651	942.43				26.26	0.011817	-0.01725
	26.28	973.315	926.293				26.28	0.003346	-0.0407
	26.3	969.562	930.259				26.3	0.00077	-0.03494
	26.32	970.27	932.685				26.32	0.001256	-0.03142
	26.34	978.783	931.332				26.34	0.007101	-0.03338
	26.36	973.717	933.824				26.36	0.003623	-0.02976
	26.38	978.347	930.746				26.38	0.006802	-0.03423
	26.4	996.673	946.163				26.4	0.019386	-0.01183
	26.42	995.956	943.912				26.42	0.018893	-0.0151
	26.44	976.981	934.149				26.44	0.005864	-0.02929
	26.46	976.279	932.521				26.46	0.005382	-0.03165
	26.48	983.566	941.424				26.48	0.010386	-0.01872
	26.5	1004.88	957.697				26.5	0.025021	0.004931
	26.52	981.195	927.98				26.52	0.008757	-0.03825
	26.54	990.598	942.423				26.54	0.015215	-0.01726
	26.56	973.89	934.362				26.56	0.003742	-0.02898
	26.58	988.434	945.436				26.58	0.013728	-0.01289
	26.6	977.444	937.176				26.6	0.006182	-0.02489
	26.62	979.972	944.007				26.62	0.007918	-0.01496
	26.64	980.456	942.57				26.64	0.00825	-0.01705
	26.66	993.491	946.973				26.66	0.017201	-0.01065
	26.68	978.149	930.918				26.68	0.006666	-0.03398
	26.7	977.712	928.247				26.7	0.006366	-0.03786
	26.72	989.747	933.902				26.72	0.01463	-0.02965
	26.74	1009.37	953.47				26.74	0.028105	-0.00121
	26.76	986.108	924.961				26.76	0.012131	-0.04264
	26.78	994.588	941.227				26.78	0.017954	-0.019
	26.8	980.538	933.407				26.8	0.008307	-0.03037
	26.82	992.623	950.283				26.82	0.016605	-0.00584
	26.84	997.402	945.959				26.84	0.019886	-0.01213
	26.86	986.721	937.928				26.86	0.012552	-0.0238
	26.88	970.26	928.318				26.88	0.001249	-0.03776
	26.9	989.135	941.501				26.9	0.014209	-0.0186
	26.92	977.823	925.922				26.92	0.006442	-0.04124
	26.94	966.603	926.973				26.94	-0.00126	-0.03972
	26.96	979.707	941.163				26.96	0.007736	-0.0191
	26.98	985.461	946.737				26.98	0.011687	-0.01099
	27	965.294	923.292				27	-0.00216	-0.04507
	27.02	988.276	938.796				27.02	0.01362	-0.02253
	27.04	980.742	938.505				27.04	0.008446	-0.02296
	27.06	988.903	945.306				27.06	0.014051	-0.01307
	27.08	983.99	934.431				27.08	0.010677	-0.02888
	27.1	963.187	922.463				27.1	-0.00361	-0.04627
	27.12	984.505	944.284				27.12	0.011031	-0.01456
	27.14	986.282	948.537				27.14	0.01225	-0.00838
	27.16	977.977	935.156				27.16	0.006548	-0.02782
	27.18	968.288	932.477				27.18	-0.00011	-0.03172
	27.2	978.684	936.245				27.2	0.007033	-0.02624
	27.22	976.929	934.989				27.22	0.005828	-0.02807
	27.24	986.39	940.877				27.24	0.012325	-0.01951
	27.26	965.225	925.204				27.26	-0.00221	-0.04229
	27.28	987.248	944.623				27.28	0.012914	-0.01407
	27.3	967.631	940.147				27.3	-0.00056	-0.02057
	27.32	974.683	933.963				27.32	0.004286	-0.02956
	27.34	970.519	933.809				27.34	0.001427	-0.02978
	27.36	982.215	938.603				27.36	0.009458	-0.02282
	27.38	990.582	943.029				27.38	0.015203	-0.01638
	27.4	983.066	934.114				27.4	0.010042	-0.02934
	27.42	984.449	936.234				27.42	0.010992	-0.02626
	27.44	996.345	953.402				27.44	0.01916	-0.00131
	27.46	1000.05	953.414				27.46	0.021705	-0.00129
	27.48	980.082	938.512				27.48	0.007993	-0.02295
	27.5	966.48	923.545				27.5	-0.00135	-0.0447
	27.52	984.247	945.769				27.52	0.010853	-0.0124
	27.54	972.698	931.551				27.54	0.002923	-0.03306
	27.56	975.543	922.474				27.56	0.004877	-0.04625
	27.58	980.394	932.502				27.58	0.008207	-0.03168
	27.6	990.801	939.762				27.6	0.015353	-0.02113
	27.62	976.149	927.022				27.62	0.005293	-0.03964
	27.64	970.496	929.361				27.64	0.001411	-0.03624
	27.66	972.395	929.199				27.66	0.002715	-0.03648
	27.68	987.51	943.949				27.68	0.013094	-0.01505
	27.7	985.307	935.726				27.7	0.011581	-0.027
	27.72	971.411	925.85				27.72	0.002039	-0.04135
	27.74	971.832	932.307				27.74	0.002328	-0.03196
	27.76	977.493	935.038				27.76	0.006215	-0.028
	27.78	988.875	947.648				27.78	0.014031	-0.00967
	27.8	992.552	942.249				27.8	0.016556	-0.01752
	27.82	987.101	938.551				27.82	0.012813	-0.02289
	27.84	992.441	943.773				27.84	0.01648	-0.0153
	27.86	999.086	947.524				27.86	0.021043	-0.00985
	27.88	985.757	938.69				27.88	0.01189	-0.02269
	27.9	979.764	932.306				27.9	0.007775	-0.03197
	27.92	1001.25	946.994				27.92	0.022531	-0.01062
	27.94	985.982	935.907				27.94	0.012044	-0.02673
	27.96	986.701	931.126				27.96	0.012538	-0.03368
	27.98	962.394	928.55				27.98	-0.00415	-0.03742
	28	998.617	952.43				28	0.020721	-0.00272
	28.02	992.052	950.126				28.02	0.016213	-0.00607
	28.04	986.601	944.819				28.04	0.01247	-0.01378
	28.06	974.892	926.808				28.06	0.004429	-0.03996
	28.08	992.608	954.086				28.08	0.016595	-0.00032
	28.1	980.072	941.663				28.1	0.007986	-0.01837
	28.12	984.171	942.663				28.12	0.010801	-0.01692
	28.14	988.848	947.571				28.14	0.014013	-0.00978
	28.16	997.737	949.81				28.16	0.020117	-0.00653
	28.18	999.964	948.462				28.18	0.021645	-0.00849
	28.2	988.202	929.71				28.2	0.013569	-0.03574
	28.22	985.736	929.918				28.22	0.011876	-0.03544
	28.24	998.543	947.497				28.24	0.02067	-0.00989
	28.26	983.349	932.211				28.26	0.010236	-0.0321
	28.28	984.005	932.641				28.28	0.010687	-0.03148
	28.3	992.502	945.415				28.3	0.016522	-0.01292
	28.32	999.826	951.636				28.32	0.021551	-0.00388
	28.34	1002.37	937.615				28.34	0.023301	-0.02425
	28.36	1001.76	944.919				28.36	0.022881	-0.01364
	28.38	977.766	932.959				28.38	0.006403	-0.03102
	28.4	1000.2	958.1				28.4	0.02181	0.005518
	28.42	986.644	937.375				28.42	0.012499	-0.0246
	28.44	983.745	935.275				28.44	0.010508	-0.02765
	28.46	969.586	929.14				28.46	0.000786	-0.03657
	28.48	987.83	945.946				28.48	0.013313	-0.01214
	28.5	986.58	935.975				28.5	0.012455	-0.02663
	28.52	976.062	933.489				28.52	0.005233	-0.03025
	28.54	973.868	924.431				28.54	0.003726	-0.04341
	28.56	999.535	945.401				28.56	0.021351	-0.01294
	28.58	978.683	941.582				28.58	0.007033	-0.01849
	28.6	983.931	936.811				28.6	0.010636	-0.02542
	28.62	976.494	938.749				28.62	0.00553	-0.0226
	28.64	999.421	951.72				28.64	0.021273	-0.00375
	28.66	983.015	944.394				28.66	0.010007	-0.0144
	28.68	990.331	946.268				28.68	0.015031	-0.01168
	28.7	983.769	930.722				28.7	0.010525	-0.03427
	28.72	1009.48	961.161				28.72	0.028177	0.009966
	28.74	993.486	947.571				28.74	0.017197	-0.00978
	28.76	981.409	940.52				28.76	0.008905	-0.02003
	28.78	997.976	950.816				28.78	0.020281	-0.00507
	28.8	997.527	949.582				28.8	0.019972	-0.00686
	28.82	989.332	961.764				28.82	0.014345	0.010842
	28.84	981.879	951.348				28.84	0.009227	-0.00429
	28.86	977.769	940				28.86	0.006405	-0.02079
	28.88	998.566	953.497				28.88	0.020686	-0.00117
	28.9	984.101	946.756				28.9	0.010753	-0.01097
	28.92	987.923	944.423				28.92	0.013377	-0.01436
	28.94	982.196	939.605				28.94	0.009445	-0.02136
	28.96	1000.69	960.548				28.96	0.022146	0.009075
	28.98	979.621	934.719				28.98	0.007677	-0.02846
	29	979.521	942.866				29	0.007608	-0.01662
	29.02	979.962	940.897				29.02	0.007911	-0.01948
	29.04	984.212	947.821				29.04	0.010829	-0.00942
	29.06	975.846	935.702				29.06	0.005085	-0.02703
	29.08	977.409	934.534				29.08	0.006158	-0.02873
	29.1	983.347	933.304				29.1	0.010236	-0.03052
	29.12	998.874	949.179				29.12	0.020897	-0.00745
	29.14	994.563	943.372				29.14	0.017937	-0.01589
	29.16	982.429	935.402				29.16	0.009605	-0.02747
	29.18	990.871	943.464				29.18	0.015402	-0.01575
	29.2	990.484	943.75				29.2	0.015136	-0.01533
	29.22	986.706	935.381				29.22	0.012541	-0.0275
	29.24	982.728	937.081				29.24	0.00981	-0.02503
	29.26	997.356	943.747				29.26	0.019855	-0.01534
	29.28	997.942	943.202				29.28	0.020258	-0.01613
	29.3	993.129	938.23				29.3	0.016952	-0.02336
	29.32	982.336	942.376				29.32	0.009541	-0.01733
	29.34	993.56	938.293				29.34	0.017248	-0.02327
	29.36	995.54	948.362				29.36	0.018608	-0.00863
	29.38	984.467	946.469				29.38	0.011004	-0.01138
	29.4	978.743	938.653				29.4	0.007074	-0.02274
	29.42	987.499	950.092				29.42	0.013086	-0.00612
	29.44	989.967	939.499				29.44	0.014781	-0.02151
	29.46	978.671	936.018				29.46	0.007024	-0.02657
	29.48	976.907	935.353				29.48	0.005813	-0.02754
	29.5	985.815	943.031				29.5	0.01193	-0.01638
	29.52	991.556	953.121				29.52	0.015872	-0.00172
	29.54	978.574	935.024				29.54	0.006958	-0.02802
	29.56	980.197	942.515				29.56	0.008072	-0.01713
	29.58	984.26	953.882				29.58	0.010862	-0.00061
	29.6	982.073	946.813				29.6	0.00936	-0.01088
	29.62	979.125	941.112				29.62	0.007336	-0.01917
	29.64	964.984	935.067				29.64	-0.00237	-0.02795
	29.66	981.153	948.464				29.66	0.008728	-0.00849
	29.68	999.488	966.122				29.68	0.021319	0.017176
	29.7	977.416	935.416				29.7	0.006163	-0.02745
	29.72	995.279	949.447				29.72	0.018428	-0.00706
	29.74	1007.06	951.264				29.74	0.026515	-0.00442
	29.76	1002.29	960.32				29.76	0.023245	0.008744
	29.78	989.581	944.188				29.78	0.014516	-0.0147
	29.8	992.989	947.641				29.8	0.016856	-0.00968
	29.82	991.692	948.796				29.82	0.015966	-0.008
	29.84	988.482	943.807				29.84	0.013762	-0.01525
	29.86	989.769	944.255				29.86	0.014645	-0.0146
	29.88	989.449	950.314				29.88	0.014426	-0.0058
	29.9	986.189	952.351				29.9	0.012187	-0.00284
	29.92	984.492	956.969				29.92	0.011022	0.003875
	29.94	975.812	934.584				29.94	0.005061	-0.02866
	29.96	968.934	934.6				29.96	0.000338	-0.02863
	29.98	976.418	948.025				29.98	0.005478	-0.00912
	30	990.588	948.659				30	0.015207	-0.0082
	30.02	984.144	944.005				30.02	0.010782	-0.01497
	30.04	960.697	933.469				30.04	-0.00532	-0.03028
	30.06	989.46	943.412				30.06	0.014433	-0.01583
	30.08	987.04	945.117				30.08	0.012771	-0.01335
	30.1	985.915	945.735				30.1	0.011999	-0.01245
	30.12	986.5	944.835				30.12	0.012401	-0.01376
	30.14	1001.39	953.216				30.14	0.022627	-0.00158
	30.16	987.547	943.835				30.16	0.013119	-0.01521
	30.18	981.685	923.023				30.18	0.009094	-0.04546
	30.2	984.367	939.102				30.2	0.010936	-0.02209
	30.22	998.924	948.561				30.22	0.020931	-0.00834
	30.24	991.106	942.577				30.24	0.015563	-0.01704
	30.26	986.737	937.217				30.26	0.012563	-0.02483
	30.28	978.563	929.603				30.28	0.00695	-0.03589
	30.3	988.306	940.791				30.3	0.013641	-0.01964
	30.32	997.815	944.934				30.32	0.02017	-0.01361
	30.34	991.039	937.876				30.34	0.015517	-0.02387
	30.36	984.516	934.151				30.36	0.011038	-0.02928
	30.38	1000.37	955.601				30.38	0.021924	0.001887
	30.4	988.518	938.264				30.4	0.013786	-0.02331
	30.42	990.643	935.288				30.42	0.015245	-0.02763
	30.44	978.339	932.135				30.44	0.006796	-0.03221
	30.46	993.435	953.877				30.46	0.017162	-0.00062
	30.48	994.139	954.351				30.48	0.017646	7.01e-05
	30.5	973.01	930.917				30.5	0.003137	-0.03398
	30.52	987.076	937.952				30.52	0.012796	-0.02376
	30.54	1007.55	951.097				30.54	0.026854	-0.00466
	30.56	988.961	946.525				30.56	0.01409	-0.0113
	30.58	974.451	930.334				30.58	0.004126	-0.03483
	30.6	974.166	922.582				30.6	0.003931	-0.0461
	30.62	1008.35	937.654				30.62	0.027406	-0.02419
	30.64	1000.66	940.873				30.64	0.022122	-0.01952
	30.66	1003.77	947.562				30.66	0.024259	-0.0098
	30.68	997.986	940.629				30.68	0.020287	-0.01987
	30.7	1014.5	940.699				30.7	0.031625	-0.01977
	30.72	1001.57	937.972				30.72	0.02275	-0.02373
	30.74	1010.71	931.15				30.74	0.029028	-0.03365
	30.76	991.063	928.111				30.76	0.015533	-0.03806
	30.78	1025.99	943.799				30.78	0.039517	-0.01526
	30.8	1006.94	948.896				30.8	0.026437	-0.00786
	30.82	999.724	944.338				30.82	0.021481	-0.01448
	30.84	995.197	934.004				30.84	0.018372	-0.0295
	30.86	1018.55	953.96				30.86	0.034408	-0.0005
	30.88	998.436	935.38				30.88	0.020597	-0.0275
	30.9	1002.45	944.854				30.9	0.02335	-0.01373
	30.92	999.09	938.587				30.92	0.021046	-0.02284
	30.94	995.933	936.798				30.94	0.018878	-0.02544
	30.96	990.839	943.388				30.96	0.01538	-0.01586
	30.98	994.82	942.271				30.98	0.018113	-0.01749
	31	985.765	928.211				31	0.011896	-0.03792
	31.02	996.758	936.849				31.02	0.019444	-0.02536
	31.04	986.32	929.402				31.04	0.012277	-0.03619
	31.06	977.839	924.707				31.06	0.006453	-0.04301
	31.08	981.425	927.178				31.08	0.008916	-0.03942
	31.1	997.933	944.229				31.1	0.020251	-0.01464
	31.12	979.101	933.329				31.12	0.00732	-0.03048
	31.14	997.725	940.762				31.14	0.020108	-0.01968
	31.16	991.298	940.031				31.16	0.015695	-0.02074
	31.18	1008.22	959.678				31.18	0.027315	0.007811
	31.2	989.577	944.957				31.2	0.014513	-0.01358
	31.22	986.795	932.273				31.22	0.012603	-0.03201
	31.24	994.382	931.626				31.24	0.017813	-0.03295
	31.26	994.507	939.785				31.26	0.017898	-0.0211
	31.28	985.088	924.452				31.28	0.011431	-0.04338
	31.3	1000.11	939.705				31.3	0.021745	-0.02121
	31.32	985.604	923.292				31.32	0.011785	-0.04507
	31.34	1011.31	953.436				31.34	0.029438	-0.00126
	31.36	981.981	928.318				31.36	0.009297	-0.03776
	31.38	998.596	937.901				31.38	0.020706	-0.02384
	31.4	987.189	928.796				31.4	0.012874	-0.03707
	31.42	1006.82	954.444				31.42	0.026352	0.000205
	31.44	985.995	948.425				31.44	0.012053	-0.00854
	31.46	990.004	943.192				31.46	0.014806	-0.01615
	31.48	979.812	939.826				31.48	0.007808	-0.02104
	31.5	995.257	951.234				31.5	0.018413	-0.00446
	31.52	996.957	946.116				31.52	0.019581	-0.0119
	31.54	994.538	940.899				31.54	0.01792	-0.01948
	31.56	990.414	936.692				31.56	0.015088	-0.02559
	31.58	995.647	943.246				31.58	0.018681	-0.01607
	31.6	993.523	941.82				31.6	0.017222	-0.01814
	31.62	989.904	940.294				31.62	0.014738	-0.02036
	31.64	1007.2	953.774				31.64	0.026616	-0.00077
	31.66	992.681	936.403				31.66	0.016645	-0.02601
	31.68	989.211	935.861				31.68	0.014262	-0.0268
	31.7	987.952	933.148				31.7	0.013398	-0.03074
	31.72	1001.28	948.97				31.72	0.022546	-0.00775
	31.74	1008.01	952.856				31.74	0.027168	-0.0021
	31.76	988.385	935.677				31.76	0.013694	-0.02707
	31.78	994.935	938.622				31.78	0.018193	-0.02279
	31.8	993.312	943.329				31.8	0.017078	-0.01595
	31.82	985.292	945.057				31.82	0.011571	-0.01344
	31.84	982.743	942.457				31.84	0.009821	-0.01721
	31.86	998.765	946.104				31.86	0.020822	-0.01192
	31.88	1003.49	945.324				31.88	0.024067	-0.01305
	31.9	1016.4	963.455				31.9	0.032929	0.013299
	31.92	992.773	944.65				31.92	0.016708	-0.01403
	31.94	993.292	946.231				31.94	0.017064	-0.01173
	31.96	995.501	955.854				31.96	0.018581	0.002254
	31.98	1003.28	957.203				31.98	0.023921	0.004215
	32	995.948	942.107				32	0.018888	-0.01772
	32.02	980.038	930.037				32.02	0.007963	-0.03526
	32.04	990.162	939.971				32.04	0.014915	-0.02083
	32.06	994.957	949.52				32.06	0.018208	-0.00695
	32.08	979.318	924.497				32.08	0.007469	-0.04331
	32.1	989.717	930.782				32.1	0.01461	-0.03418
	32.12	995.907	941.662				32.12	0.018859	-0.01837
	32.14	986.892	937.962				32.14	0.012669	-0.02375
	32.16	989.249	941.02				32.16	0.014288	-0.0193
	32.18	992.648	936.319				32.18	0.016622	-0.02613
	32.2	998.078	944.172				32.2	0.020351	-0.01472
	32.22	1004.86	951.521				32.22	0.025006	-0.00404
	32.24	982.773	938.766				32.24	0.009841	-0.02258
	32.26	993.02	937.841				32.26	0.016878	-0.02392
	32.28	1004.26	950.353				32.28	0.024593	-0.00574
	32.3	1000.22	956.759				32.3	0.02182	0.003569
	32.32	1004.64	943.457				32.32	0.02486	-0.01576
	32.34	992.35	930.167				32.34	0.016418	-0.03507
	32.36	1005.11	948.896				32.36	0.025179	-0.00786
	32.38	995.794	940.907				32.38	0.018783	-0.01947
	32.4	1013.1	946.084				32.4	0.030666	-0.01194
	32.42	994.706	922.069				32.42	0.018035	-0.04684
	32.44	1017.65	944.202				32.44	0.033792	-0.01468
	32.46	1009	957.057				32.46	0.02785	0.004001
	32.48	992.289	939.573				32.48	0.016376	-0.0214
	32.5	985.848	934.949				32.5	0.011953	-0.02812
	32.52	1000.06	951.701				32.52	0.021715	-0.00378
	32.54	995.48	948.945				32.54	0.018566	-0.00779
	32.56	994.747	941.856				32.56	0.018063	-0.01809
	32.58	994.861	948.049				32.58	0.018142	-0.00909
	32.6	1007.39	957.702				32.6	0.026746	0.00494
	32.62	1005.31	960.319				32.62	0.025315	0.008743
	32.64	991.078	938.155				32.64	0.015544	-0.02347
	32.66	984.236	925.059				32.66	0.010846	-0.0425
	32.68	997.249	943.362				32.68	0.019781	-0.0159
	32.7	990.729	936.856				32.7	0.015304	-0.02535
	32.72	992.138	936.919				32.72	0.016271	-0.02526
	32.74	993.901	928.57				32.74	0.017482	-0.0374
	32.76	1022.89	956.635				32.76	0.037386	0.003388
	32.78	1007.52	947.396				32.78	0.026833	-0.01004
	32.8	999.016	941.541				32.8	0.020995	-0.01855
	32.82	998.498	948.283				32.82	0.020639	-0.00875
	32.84	1006.53	956.309				32.84	0.026154	0.002915
	32.86	997.508	948.333				32.86	0.019959	-0.00868
	32.88	1004.12	951.19				32.88	0.024498	-0.00452
	32.9	985.014	937.933				32.9	0.01138	-0.02379
	32.92	1013.66	955.499				32.92	0.031051	0.001738
	32.94	1003.65	952.593				32.94	0.024175	-0.00248
	32.96	993.318	946.758				32.96	0.017082	-0.01096
	32.98	991.081	943.981				32.98	0.015546	-0.015
	33	1006.66	953.142				33	0.026241	-0.00169
	33.02	998.328	943.98				33.02	0.020522	-0.015
	33.04	996.817	944.083				33.04	0.019485	-0.01485
	33.06	987.25	942.739				33.06	0.012916	-0.01681
	33.08	1011.71	961.511				33.08	0.029708	0.010474
	33.1	996.148	943.513				33.1	0.019026	-0.01568
	33.12	1000.07	944.383				33.12	0.021716	-0.01442
	33.14	981.257	940.641				33.14	0.0088	-0.01985
	33.16	992.019	951.603				33.16	0.01619	-0.00392
	33.18	1005.51	953.862				33.18	0.025453	-0.00064
	33.2	997.312	955.174				33.2	0.019825	0.001266
	33.22	988.91	948.072				33.22	0.014055	-0.00905
	33.24	1007.75	960.531				33.24	0.026994	0.00905
	33.26	1003.86	957.834				33.26	0.024321	0.005131
	33.28	1008.93	946.392				33.28	0.027804	-0.0115
	33.3	1001.92	933.545				33.3	0.022991	-0.03017
	33.32	1011.75	944.321				33.32	0.029741	-0.01451
	33.34	1002.35	931.965				33.34	0.023286	-0.03246
	33.36	997.458	934.986				33.36	0.019925	-0.02807
	33.38	993.305	934.452				33.38	0.017073	-0.02885
	33.4	1020.6	948.769				33.4	0.035813	-0.00804
	33.42	990.317	926.704				33.42	0.015022	-0.04011
	33.44	999.409	946.059				33.44	0.021265	-0.01198
	33.46	988.778	933.945				33.46	0.013964	-0.02958
	33.48	1003.15	948.318				33.48	0.023834	-0.0087
	33.5	999.659	942.298				33.5	0.021436	-0.01745
	33.52	988.215	933.702				33.52	0.013578	-0.02994
	33.54	984.185	937.457				33.54	0.010811	-0.02448
	33.56	1003.23	944.991				33.56	0.023889	-0.01353
	33.58	989.354	931.773				33.58	0.01436	-0.03274
	33.6	1010.09	948.558				33.6	0.028597	-0.00835
	33.62	1000.51	948.852				33.62	0.022021	-0.00792
	33.64	1009.72	961.043				33.64	0.028343	0.009794
	33.66	997.366	941.457				33.66	0.019862	-0.01867
	33.68	1006.98	942.247				33.68	0.026461	-0.01752
	33.7	1000.17	949.103				33.7	0.021784	-0.00756
	33.72	1003.68	957.452				33.72	0.024197	0.004576
	33.74	987.33	940.811				33.74	0.01297	-0.01961
	33.76	994.664	948.174				33.76	0.018007	-0.00891
	33.78	985.749	942.231				33.78	0.011884	-0.01754
	33.8	1002.05	950.636				33.8	0.023076	-0.00533
	33.82	987.11	940.341				33.82	0.012819	-0.02029
	33.84	993.01	949.137				33.84	0.016871	-0.00751
	33.86	994.192	951.337				33.86	0.017682	-0.00431
	33.88	1010.58	958.869				33.88	0.028937	0.006636
	33.9	983.631	928.57				33.9	0.01043	-0.0374
	33.92	996.319	935.861				33.92	0.019143	-0.0268
	33.94	1001.77	946.188				33.94	0.022884	-0.01179
	33.96	1013.92	951.226				33.96	0.031226	-0.00447
	33.98	988.313	939.665				33.98	0.013646	-0.02127
	34	989.835	942.896				34	0.014691	-0.01658
	34.02	983.149	934.026				34.02	0.010099	-0.02947
	34.04	1014.06	964.406				34.04	0.031322	0.014682
	34.06	987.5	934.89				34.06	0.013087	-0.02821
	34.08	983.007	937.245				34.08	0.010002	-0.02479
	34.1	993.157	942.793				34.1	0.016971	-0.01673
	34.12	999.894	963.04				34.12	0.021598	0.012696
	34.14	984.31	947.499				34.14	0.010897	-0.00989
	34.16	980.82	945.587				34.16	0.0085	-0.01267
	34.18	982.552	945.375				34.18	0.009689	-0.01297
	34.2	998.857	947.679				34.2	0.020885	-0.00963
	34.22	985.639	933.89				34.22	0.011809	-0.02966
	34.24	987.396	937.498				34.24	0.013016	-0.02442
	34.26	994.5	931.54				34.26	0.017894	-0.03308
	34.28	1006.92	941.366				34.28	0.026419	-0.0188
	34.3	997.201	923.744				34.3	0.019748	-0.04441
	34.32	997.85	929.932				34.32	0.020194	-0.03542
	34.34	996.137	936.201				34.34	0.019018	-0.02631
	34.36	1002.88	952.351				34.36	0.023646	-0.00284
	34.38	996.703	934.373				34.38	0.019407	-0.02896
	34.4	1012.98	939.686				34.4	0.03058	-0.02124
	34.42	1004.34	941.062				34.42	0.024653	-0.01924
	34.44	1000.12	939.549				34.44	0.021754	-0.02144
	34.46	1002.54	944.228				34.46	0.023415	-0.01464
	34.48	992.314	921.644				34.48	0.016393	-0.04746
	34.5	991.5	935.946				34.5	0.015833	-0.02668
	34.52	1002.19	944.469				34.52	0.023175	-0.01429
	34.54	995.928	933.058				34.54	0.018874	-0.03087
	34.56	1000.5	930.291				34.56	0.022012	-0.03489
	34.58	1010.9	932.328				34.58	0.029155	-0.03193
	34.6	1000.44	930.712				34.6	0.021974	-0.03428
	34.62	990.192	923.839				34.62	0.014936	-0.04427
	34.64	979.858	911.995				34.64	0.00784	-0.06148
	34.66	1001.37	942.228				34.66	0.02261	-0.01755
	34.68	998.883	930.269				34.68	0.020903	-0.03493
	34.7	991.849	922.739				34.7	0.016073	-0.04587
	34.72	997.323	929.672				34.72	0.019833	-0.03579
	34.74	1001.78	925.49				34.74	0.022893	-0.04187
	34.76	996.036	926.231				34.76	0.018948	-0.04079
	34.78	996.193	923.102				34.78	0.019056	-0.04534
	34.8	993.705	925.7				34.8	0.017348	-0.04157
	34.82	1015.78	947.711				34.82	0.032504	-0.00958
	34.84	1015.36	938.1				34.84	0.03222	-0.02355
	34.86	1001.78	925.095				34.86	0.022894	-0.04245
	34.88	1002.24	922.331				34.88	0.023207	-0.04646
	34.9	1010.81	936.095				34.9	0.029093	-0.02646
	34.92	1013.56	936.46				34.92	0.030985	-0.02593
	34.94	1000.96	932.629				34.94	0.022331	-0.0315
	34.96	991.189	928.266				34.96	0.01562	-0.03784
	34.98	1009.11	939.845				34.98	0.027924	-0.02101
	35	1005.55	934.604				35	0.025483	-0.02863
	35.02	996.251	931.658				35.02	0.019096	-0.03291
	35.04	995.731	928.613				35.04	0.018739	-0.03733
	35.06	1014.48	942.482				35.06	0.031615	-0.01718
	35.08	1012.22	938.604				35.08	0.030063	-0.02281
	35.1	1003.06	926.122				35.1	0.023771	-0.04095
	35.12	994.698	926.246				35.12	0.018029	-0.04077
	35.14	1004.96	935.845				35.14	0.025074	-0.02682
	35.16	996.774	931.398				35.16	0.019455	-0.03329
	35.18	990.361	938.07				35.18	0.015052	-0.02359
	35.2	980.218	926.58				35.2	0.008087	-0.04029
	35.22	1005.16	955.832				35.22	0.025211	0.002223
	35.24	1004.38	944.35				35.24	0.024679	-0.01446
	35.26	995.331	931.414				35.26	0.018464	-0.03326
	35.28	994.549	937.832				35.28	0.017927	-0.02394
	35.3	1012.95	947.803				35.3	0.030565	-0.00945
	35.32	1002.85	942.469				35.32	0.023627	-0.0172
	35.34	1001.96	935.767				35.34	0.023016	-0.02694
	35.36	993.014	933.798				35.36	0.016873	-0.0298
	35.38	1008.34	947.717				35.38	0.027396	-0.00957
	35.4	1001.33	952.798				35.4	0.022583	-0.00219
	35.42	1002.17	947.305				35.42	0.02316	-0.01017
	35.44	980.098	931.832				35.44	0.008005	-0.03265
	35.46	1005.53	942.987				35.46	0.02547	-0.01644
	35.48	1000.2	946.589				35.48	0.02181	-0.01121
	35.5	997.396	939.337				35.5	0.019882	-0.02175
	35.52	998.438	933.453				35.52	0.020598	-0.0303
	35.54	1016.97	949.623				35.54	0.033325	-0.0068
	35.56	994.265	936.354				35.56	0.017733	-0.02608
	35.58	986.833	933.824				35.58	0.012629	-0.02976
	35.6	995.502	940.311				35.6	0.018582	-0.02033
	35.62	1017.97	952.524				35.62	0.03401	-0.00259
	35.64	998.058	928.175				35.64	0.020337	-0.03797
	35.66	1007.8	942.206				35.66	0.027026	-0.01758
	35.68	987.87	927.565				35.68	0.013341	-0.03886
	35.7	1006.94	946.032				35.7	0.026435	-0.01202
	35.72	992.55	940.332				35.72	0.016555	-0.0203
	35.74	992.554	939.888				35.74	0.016558	-0.02095
	35.76	983.543	937.39				35.76	0.01037	-0.02458
	35.78	996.607	939.175				35.78	0.019341	-0.02198
	35.8	990.831	940.071				35.8	0.015374	-0.02068
	35.82	999.051	933.174				35.82	0.021019	-0.0307
	35.84	994.966	930.804				35.84	0.018214	-0.03415
	35.86	1025.2	952.507				35.86	0.038972	-0.00261
	35.88	1002.88	937.981				35.88	0.023647	-0.02372
	35.9	999.197	932.578				35.9	0.021119	-0.03157
	35.92	1005.7	938.788				35.92	0.025582	-0.02255
	35.94	1019.01	946.694				35.94	0.034727	-0.01106
	35.96	997.399	925.647				35.96	0.019884	-0.04164
	35.98	1001.37	927.624				35.98	0.022609	-0.03877
	36	1002.7	932.047				36	0.023525	-0.03234
	36.02	1023.36	936.008				36.02	0.03771	-0.02659
	36.04	1002.48	931.54				36.04	0.02337	-0.03308
	36.06	1006.43	941.127				36.06	0.026088	-0.01915
	36.08	994.136	933.754				36.08	0.017644	-0.02986
	36.1	1013.71	943.92				36.1	0.031088	-0.01509
	36.12	994.823	938.213				36.12	0.018115	-0.02338
	36.14	979.121	924.076				36.14	0.007333	-0.04393
	36.16	997.333	934.636				36.16	0.019839	-0.02858
	36.18	996.683	932.379				36.18	0.019393	-0.03186
	36.2	998.151	931.38				36.2	0.020401	-0.03331
	36.22	990.004	929.686				36.22	0.014806	-0.03577
	36.24	989.954	934.038				36.24	0.014772	-0.02945
	36.26	1010.71	941.52				36.26	0.029025	-0.01858
	36.28	997.93	929.364				36.28	0.020249	-0.03624
	36.3	995.495	932.703				36.3	0.018577	-0.03139
	36.32	1006.24	940.236				36.32	0.025953	-0.02044
	36.34	1015.51	941.644				36.34	0.032322	-0.0184
	36.36	1012.37	943.828				36.36	0.030162	-0.01522
	36.38	1000.11	927.863				36.38	0.021744	-0.03842
	36.4	1005.05	931.438				36.4	0.025139	-0.03323
	36.42	1019.85	945.066				36.42	0.035301	-0.01342
	36.44	1006.45	930.826				36.44	0.0261	-0.03412
	36.46	1011.79	943.969				36.46	0.029766	-0.01502
	36.48	1014.13	943.884				36.48	0.031375	-0.01514
	36.5	1024.09	965.053				36.5	0.038215	0.015621
	36.52	984.626	923.524				36.52	0.011114	-0.04473
	36.54	997.798	937.413				36.54	0.020158	-0.02454
	36.56	1016.59	943.915				36.56	0.033061	-0.0151
	36.58	1015.28	952.519				36.58	0.03216	-0.00259
	36.6	1003.59	936.905				36.6	0.024137	-0.02528
	36.62	1006.82	940.454				36.62	0.026354	-0.02013
	36.64	1007.34	943.238				36.64	0.026713	-0.01608
	36.66	1011.95	954.122				36.66	0.029874	-0.00026
	36.68	1000.74	950.131				36.68	0.022182	-0.00606
	36.7	1006.41	952.777				36.7	0.026074	-0.00222
	36.72	998.693	943.386				36.72	0.020773	-0.01586
	36.74	997.299	947.595				36.74	0.019816	-0.00975
	36.76	1005.28	953.093				36.76	0.025298	-0.00176
	36.78	993.563	943.918				36.78	0.017251	-0.01509
	36.8	1001.87	948.298				36.8	0.022954	-0.00873
	36.82	1002.1	953.46				36.82	0.023115	-0.00123
	36.84	996.4	945.878				36.84	0.019199	-0.01224
	36.86	1004.89	948.1				36.86	0.025028	-0.00901
	36.88	1009.48	952.703				36.88	0.02818	-0.00232
	36.9	1009.6	952.144				36.9	0.028264	-0.00314
	36.92	999.145	952.605				36.92	0.021084	-0.00247
	36.94	993.279	943.312				36.94	0.017055	-0.01597
	36.96	992.585	942.072				36.96	0.016579	-0.01777
	36.98	1017.42	953.553				36.98	0.033633	-0.00109
	37	1003.95	948.159				37	0.02438	-0.00893
	37.02	998.076	945.055				37.02	0.020349	-0.01344
	37.04	1000.42	954.535				37.04	0.021961	0.000337
	37.06	1008.24	966.563				37.06	0.027327	0.017816
	37.08	997.601	958.07				37.08	0.020023	0.005474
	37.1	977.385	931.642				37.1	0.006141	-0.03293
	37.12	999.535	943.453				37.12	0.021351	-0.01577
	37.14	1016.7	957.833				37.14	0.033138	0.005131
	37.16	1014.86	951.481				37.16	0.031875	-0.0041
	37.18	999.518	948.039				37.18	0.021339	-0.0091
	37.2	1015.69	959.018				37.2	0.032441	0.006851
	37.22	1003.38	939.618				37.22	0.02399	-0.02134
	37.24	1012.39	947.379				37.24	0.030178	-0.01006
	37.26	1008.8	948.937				37.26	0.027715	-0.0078
	37.28	1009.4	943.152				37.28	0.028127	-0.01621
	37.3	1013.39	953.418				37.3	0.030868	-0.00129
	37.32	1010.48	940.163				37.32	0.028864	-0.02055
	37.34	1000.69	931.563				37.34	0.022145	-0.03305
	37.36	1020.39	947.672				37.36	0.035669	-0.00964
	37.38	1012.33	941.179				37.38	0.030135	-0.01907
	37.4	1003	938.065				37.4	0.023733	-0.0236
	37.42	1011.57	942.694				37.42	0.029614	-0.01687
	37.44	1023.88	951.904				37.44	0.038067	-0.00349
	37.46	1017.12	949.036				37.46	0.033428	-0.00765
	37.48	1005.21	937.197				37.48	0.025249	-0.02486
	37.5	1006.81	941.273				37.5	0.026345	-0.01894
	37.52	1024.27	947.33				37.52	0.038334	-0.01013
	37.54	1011.96	949.774				37.54	0.029885	-0.00658
	37.56	994.668	934.227				37.56	0.018009	-0.02917
	37.58	1000.75	934.455				37.58	0.022188	-0.02884
	37.6	1012.55	947.678				37.6	0.030291	-0.00963
	37.62	1002.97	943.191				37.62	0.023709	-0.01615
	37.64	1012.19	947.851				37.64	0.030038	-0.00938
	37.66	990.059	936.351				37.66	0.014844	-0.02609
	37.68	1005.89	943.125				37.68	0.025715	-0.01624
	37.7	1002.97	936.597				37.7	0.02371	-0.02573
	37.72	1001.78	935.265				37.72	0.02289	-0.02767
	37.74	992.051	927.714				37.74	0.016212	-0.03864
	37.76	1002.15	942.691				37.76	0.023144	-0.01687
	37.78	1005.34	948.793				37.78	0.025335	-0.00801
	37.8	996.032	944.495				37.8	0.018946	-0.01425
	37.82	992.484	947.925				37.82	0.016509	-0.00927
	37.84	1012.91	969.9				37.84	0.030539	0.022666
	37.86	993.49	959.746				37.86	0.017201	0.00791
	37.88	1005.22	954.402				37.88	0.025253	0.000143
	37.9	998.613	947.245				37.9	0.020718	-0.01026
	37.92	1026.72	958.625				37.92	0.040015	0.00628
	37.94	1011.36	966.148				37.94	0.02947	0.017212
	37.96	1007.44	952.034				37.96	0.026776	-0.0033
	37.98	1002.6	950.284				37.98	0.023453	-0.00584
	38	1006.73	957.394				38	0.026291	0.004493
	38.02	993.312	940.851				38.02	0.017078	-0.01955
	38.04	999.201	937.577				38.04	0.021121	-0.02431
	38.06	987.287	936.819				38.06	0.012941	-0.02541
	38.08	1001.15	951.375				38.08	0.022462	-0.00426
	38.1	993.726	941.606				38.1	0.017362	-0.01845
	38.12	1002.77	946.305				38.12	0.02357	-0.01162
	38.14	975.135	936.767				38.14	0.004596	-0.02548
	38.16	996.897	956.924				38.16	0.019539	0.00381
	38.18	993.971	944.543				38.18	0.017531	-0.01418
	38.2	1005.23	949.218				38.2	0.025259	-0.00739
	38.22	986.688	941.183				38.22	0.01253	-0.01907
	38.24	1003.43	947.433				38.24	0.024028	-0.00998
	38.26	989.947	941.196				38.26	0.014767	-0.01905
	38.28	989.536	935.298				38.28	0.014485	-0.02762
	38.3	995.274	942.089				38.3	0.018425	-0.01775
	38.32	1006.23	959.367				38.32	0.025948	0.007359
	38.34	996.432	945.439				38.34	0.01922	-0.01288
	38.36	999.735	948.091				38.36	0.021488	-0.00903
	38.38	995.519	940.123				38.38	0.018594	-0.02061
	38.4	1002.26	936.099				38.4	0.023221	-0.02645
	38.42	987.215	925.089				38.42	0.012891	-0.04245
	38.44	992.901	933.946				38.44	0.016796	-0.02958
	38.46	981.997	924.033				38.46	0.009308	-0.04399
	38.48	1004.84	945.477				38.48	0.024995	-0.01283
	38.5	986.449	932.804				38.5	0.012366	-0.03124
	38.52	997.764	942.791				38.52	0.020135	-0.01673
	38.54	988.442	929.343				38.54	0.013734	-0.03627
	38.56	1003.2	945.948				38.56	0.023867	-0.01214
	38.58	986.029	926.966				38.58	0.012077	-0.03973
	38.6	991.003	929.979				38.6	0.015492	-0.03535
	38.62	986.521	930.069				38.62	0.012415	-0.03522
	38.64	1003.96	941.288				38.64	0.024392	-0.01891
	38.66	985.917	928.302				38.66	0.012	-0.03778
	38.68	1001.78	940.285				38.68	0.022891	-0.02037
	38.7	982.989	927.355				38.7	0.009989	-0.03916
	38.72	998.452	932.367				38.72	0.020608	-0.03188
	38.74	985.739	920.245				38.74	0.011878	-0.04949
	38.76	989.73	928.426				38.76	0.014618	-0.0376
	38.78	1007.52	942.832				38.78	0.026836	-0.01667
	38.8	1017.8	957.744				38.8	0.033892	0.005
	38.82	992.667	937.475				38.82	0.016635	-0.02445
	38.84	998.129	937.64				38.84	0.020386	-0.02421
	38.86	999.413	938.057				38.86	0.021268	-0.02361
	38.88	1001.68	953.26				38.88	0.022823	-0.00152
	38.9	988.8	927.215				38.9	0.01398	-0.03936
	38.92	992.687	940.236				38.92	0.016648	-0.02044
	38.94	981.729	936.413				38.94	0.009124	-0.026
	38.96	1010.52	956.337				38.96	0.028896	0.002956
	38.98	985.692	940.923				38.98	0.011845	-0.01944
	39	990.952	932.192				39	0.015457	-0.03213
	39.02	1001.96	937.37				39.02	0.023015	-0.02461
	39.04	1014.16	949.657				39.04	0.031392	-0.00675
	39.06	997.934	943.977				39.06	0.020252	-0.01501
	39.08	1000.68	942.08				39.08	0.022139	-0.01776
	39.1	1001.31	952.794				39.1	0.022569	-0.00219
	39.12	1015.69	963.14				39.12	0.032445	0.012842
	39.14	1001.88	929.028				39.14	0.02296	-0.03673
	39.16	998.938	942.56				39.16	0.020941	-0.01707
	39.18	988.146	940.463				39.18	0.01353	-0.02011
	39.2	1007.67	961.412				39.2	0.026935	0.01033
	39.22	992.731	938.772				39.22	0.016679	-0.02257
	39.24	997.196	943.509				39.24	0.019745	-0.01569
	39.26	1000.47	953.005				39.26	0.021991	-0.00189
	39.28	1011.78	961.372				39.28	0.029757	0.010273
	39.3	1007.1	953.797				39.3	0.026548	-0.00074
	39.32	1003.24	951.72				39.32	0.023895	-0.00375
	39.34	1010.93	962.296				39.34	0.029179	0.011616
	39.36	1013.62	960.158				39.36	0.031022	0.008508
	39.38	1008.57	951.387				39.38	0.027558	-0.00424
	39.4	997.712	947.853				39.4	0.020099	-0.00937
	39.42	1001.08	951.837				39.42	0.022409	-0.00358
	39.44	1005.76	963.201				39.44	0.025627	0.012931
	39.46	1006.17	949.495				39.46	0.025905	-0.00699
	39.48	984.745	940.833				39.48	0.011195	-0.01957
	39.5	1003.51	947.723				39.5	0.024081	-0.00956
	39.52	1003.51	954.052				39.52	0.024079	-0.00037
	39.54	986.423	933.188				39.54	0.012347	-0.03069
	39.56	994.032	955.518				39.56	0.017573	0.001765
	39.58	995.504	942.507				39.58	0.018583	-0.01714
	39.6	1002.25	952.602				39.6	0.023215	-0.00247
	39.62	984.529	938.952				39.62	0.011047	-0.02231
	39.64	991.899	947.2				39.64	0.016108	-0.01032
	39.66	990.443	948.65				39.66	0.015108	-0.00821
	39.68	999.362	951.564				39.68	0.021232	-0.00398
	39.7	989.803	936.876				39.7	0.014669	-0.02532
	39.72	990.476	938.303				39.72	0.015131	-0.02325
	39.74	1010.23	954.504				39.74	0.028693	0.000292
	39.76	1005.23	942.145				39.76	0.025258	-0.01767
	39.78	987.021	936.881				39.78	0.012758	-0.02532
	39.8	992.774	934.162				39.8	0.016709	-0.02927
	39.82	1008	947.891				39.82	0.027162	-0.00932
	39.84	1000.11	938.03				39.84	0.021748	-0.02365
	39.86	991.117	931.736				39.86	0.015571	-0.03279
	39.88	988.952	933.92				39.88	0.014084	-0.02962
	39.9	1017.16	964.681				39.9	0.033457	0.015081
	39.92	1003.9	950.275				39.92	0.024346	-0.00585
	39.94	1008.91	948.659				39.94	0.027787	-0.0082
[truncated: 16,003 more rows]

## Sheet: Fig.1j,k
	Fig. 1j															Fig. 1k
	Dyn1bb-GFP single cluster															Dyn1ab-GFP single cluster
	830.056															1417.74
	825.184															1419.58
	818.984															1374.18
	825.984															1394.08
	797.496															1391.13
	784.968															1410.43
	800.968															1364.06
	809.144															1377.01
	805.224															1434.88
	806.904															1463.83
	784.848															1395.18
	805.8															1428.83
	783.832															1376.13
	782.6															1495.49
	795.296															1432.88
	788.024															1420.25
	777.504															1409.9
	776.168															1468.79
	795.192															1451.68
	816.792															1414.87
	796.024															1438.37
	781.864															1455.62
	789.264															1436.68
	793.424															1419.05
	783.536															1414.82
	801.92															1461.08
	796.136															1473.06
	790.552															1405.34
	781.808															1438.43
	797.168															1467.06
	797.384															1405.14
	789.184															1400.93
	774.752															1359.3
	781.68															1454.96
	795.336															1405.9
	799.68															1368.78
	800.264															1416.15
	780.936															1470.22
	803.456															1422.1
	804.968															1435.78
	795.752															1418.52
	790.656															1483.63
	803.072															1404.02
	808.136															1428.61
	822.368															1432.39
	808.248															1448.87
	807.464															1429.9
	805.944															1389.05
	802.016															1398.75
	777.728															1454.91
	788.792															1397.71
	794.024															1418.75
	776.752															1384.73
	782.672															1403.7
	816.008															1397.68
	806.744															1362.57
	774.648															1344.61
	794.272															1434.95
	822.36															1364.65
	805.072															1389.98
	799.4															1433.18
	785.424															1435.23
	804.864															1407.27
	822.424															1396.52
	808.008															1384.28
	781.512															1413.22
	803.544															1414.96
	810.336															1413.4
	793.096															1378.51
	797.088															1421.81
	810.216															1350.57
	809.72															1364.53
	813.472															1351.07
	802.2															1393.39
	805.864															1345.89
	791.808															1394.62
	787.632															1392.98
	810.336															1406.02
	810.984															1383.58
	780.584															1456.91
	800.248															1396.88
	798.464															1498.62
	806.976															1405.95
	788.824															1389.06
	786.296															1393.82
	786.616															1420.28
	800.848															1429.54
	781.976															1401.66
	813.136															1379.71
	789.328															1463.3
	806.928															1385.8
	801.488															1420.55
	792.736															1356.51
	793.832															1434.86
	807.576															1414.5
	814.096															1433.41
	800.04															1443.43
	794.224															1456.14
	806.056															1403.15
	795.808															1414.66
	795.528															1378.39
	786.088															1444.86
	800.976															1420.97
	790.56															1378.65
	800.352															1392.6
	789.312															1396.98
	776.944															1351.93
	791.504															1363.3
	798.776															1409.46
	803.312															1422.5
	797.096															1385.31
	781.424															1392.5
	807.616															1358.75
	811.128															1423.73
	792.752															1400.91
	783.904															1413.65
	792.2															1403.43
	787.912															1457.81
	807.384															1381.08
	786.656															1390.52
	813.776															1389.62
	796.632															1431.39
	808.256															1369.18
	791.48															1371.45
	808.448															1353.22
	802.328															1457.06
	768.984															1340.46
	776.632															1373.94
	779.856															1375.85
	799.416															1405.63
	788.928															1358.61
	782.48															1364.27
	795.552															1400.03
	796.608															1425.65
	787.424															1386.06
	785.752															1385.33
	786.632															1382.39
	798.712															1448.08
	813.8															1403.98
	790.88															1389.96
	791.432															1383.99
	792.616															1510.5
	801.744															1436.93
	794.216															1397.26
	771.232															1413.69
	777.6															1436.76
	786.416															1400.9
	789.544															1412.01
	796.312															1433.66
	802.88															1477.85
	793.728															1403.57
	782.024															1410.14
	778.984															1378.66
	785.512															1427.33
	812.992															1366.61
	797.88															1369.54
	810.88															1390.33
	823.336															1455.8
	808.624															1400.85
	792.16															1405.02
	787.032															1378.66
	793.544															1412.46
	786.216															1397.7
	775.36															1369.85
	789.696															1366.96
	805.24															1408.83
	810.648															1400.08
	785.568															1391.68
	794.712															1368.75
	803.096															1442.57
	811.208															1400.22
	794.984															1391.02
	785.928															1373.38
	798.736															1450.82
	797.888															1430.94
	808.096															1422.71
	802.568															1376.02
	810.008															1433.8
	788.368															1415.43
	787.232															1394.86
	772.776															1394.28
	816.992															1452.95
	796.784															1411.06
	793.792															1395.12
	780.096															1416.73
	803.84															1448.03
	801.632															1340.02
	799.008															1404.37
	801.112															1388.5
	801.584															1431.29
	807.408															1385.38
	805.936															1397.4
	795.52															1408.55
	818.616															1418.38
	801.256															1385.59
	788.464															1351.74
	797.24															1352.18
	780.92															1413.78
	804.728															1363.21
	787.64															1322.62
	787.92															1355.22
	813.896															1408.23
	791.616															1379.74
	789.64															1356.8
	802.76															1395.36
	810.488															1435.41
	796.832															1323.54
	797.776															1362.89
	780.104															1378.03
	795.88															1420.06
	776.768															1375.7
	814.808															1393.27
	786															1378.57
	800.672															1412.14
	809.464															1371.9
	804.264															1396.1
	802.752															1424.29
	811.144															1409.32
	815.656															1387.06
	807.536															1436.22
	797.032															1389.76
	823.976															1499.58
	798.76															1416.42
	808.44															1388.44
	815.944															1392.86
	813.464															1414.59
	797.72															1373.17
	793.448															1382.22
	818.84															1413.46
	805.432															1409.29
	802.696															1405.9
	794.408															1381.9
	788.712															1477.99
	797.728															1459.58
	787.176															1428.98
	802.912															1400.5
	805.808															1363.1
	815.392															1444.38
	782.272															1386.42
	777.24															1406.07
	780.208															1381.34
	795.064															1424.26
	783.832															1365.47
	796.648															1369.8
	798.92															1404.36
	798.224															1454.52
	788.336															1422.66
	790.64															1374.69
	805.872															1411.66
	796.528															1423.84
	798.88															1382.68
	813.144															1378.26
	816.464															1408.8
	824.984															1454.47
	796.024															1375.65
	799.976															1350.2
	804.176															1390.14
	808.864															1388.78
	792.464															1368.96
	785.968															1370.32
	797.168															1395.16
	803.84															1434.62
	804.376															1391.46
	812															1398.76
	830.112															1384.87
	813.656															1455.54
	823.456															1405.04
	821.216															1422.39
	817.232															1411.82
	813.656															1465.14
	808.008															1400.12
	813.664															1442.53
	815.024															1419.51
	816.544															1430.79
	802.864															1385.48
	808.592															1378.69
	798.032															1422.22
	807.312															1431.54
	780															1362.03
	807.968															1381.29
	807.72															1419.43
	782.432															1426.7
	803.264															1352.46
	803.392															1429.83
	818.928															1440.82
	807.24															1388.03
	822.592															1386.42
	803.416															1397.4
	810.816															1407.26
	821.968															1418.66
	815.6															1385.28
	792.68															1365.95
	807.408															1373.32
	803.12															1402.39
	792.048															1369.94
	789.696															1380.54
	796.08															1410.84
	820.312															1431.87
	797.664															1402.31
	800.344															1428.14
	789.248															1376.58
	788.864															1405.89
	784															1398.8
	797.096															1371.69
	793.064															1371.39
	768.544															1456.86
	800.728															1366.07
	787.408															1358.95
	801.36															1411.79
	803.704															1432.43
	800.256															1372.29
	831.368															1371.13
	811.28															1379.36
	813.392															1381.79
	826.064															1353.67
	794.496															1353.58
	812.528															1398.97
	784.384															1440.9
	778.232															1409.22
	795.872															1374.42
	805.408															1377.77
	797.832															1399.78
	799.048															1380.77
	794.696															1364.18
	806.336															1394.2
	815.224															1386.9
	800.352															1377.34
	817.84															1361.68
	818.864															1371.9
	799.568															1426.6
	797.28															1402.84
	806.936															1363.41
	814.968															1388.02
	804.872															1421.22
	802.752															1380.6
	792.896															1325.47
	791.32															1391.71
	782.336															1427.82
	818.704															1333.12
	825.896															1389.02
	827.536															1356.25
	801.544															1411.68
	799.672															1378.79
	807.264															1361.93
	816.104															1380.05
	799.424															1375.58
	802.328															1401.18
	778.584															1369.44
	816.496															1366.63
	805.656															1406.72
	824.712															1393.68
	790.808															1345.07
	816.872															1361.43
	788.32															1438.22
	810.496															1374.91
	807.176															1343.76
	821.248															1359.35
	805.496															1406.47
	785.248															1411.3
	821.984															1384.09
	808.216															1393
	814.344															1413.06
	823.376															1389.93
	804.448															1364.34
	814.592															1360.19
	784.496															1381.66
	802.208															1381.6
	817.712															1350.09
	802.808															1371.41
	794.608															1409.54
	811.056															1399.54
	819.192															1354.67
	808.664															1421.7
	808.68															1390.17
	796.96															1384.9
	801.544															1402.99
	821.752															1395.58
	774.616															1416.98
	781.68															1401.21
	806.44															1396.41
	788.208															1386.54
	797.36															1404.18
	791.064															1372.74
	814.688															1349.35
	793.184															1352.08
	801.112															1396.33
	783.68															1382.07
	799.944															1366.31
	811.968															1364.1
	794.792															1400.66
	778.248															1393.33
	814.208															1356.42
	797.08															1405.02
	796.368															1406.59
	791.088															1386.82
	795.904															1331.91
	800.04															1368.86
	798.632															1418.36
	794.104															1358.14
	802.336															1373.39
	800.56															1403
	783.936															1404.27
	780.592															1366.18
	789.416															1392.54
	785.656															1408.17
	779.784															1425.06
	800.112															1419.62
	807.848															1378.74
	799.56															1377.78
	800.08															1426.54
	766.28															1352.95
	797.96															1372.5
	798.088															1392.36
	793.528															1388.23
	789.608															1382.31
	810.592															1345.78
	806.984															1347.54
	789.096															1378.17
	782.448															1385.34
	806.704															1379.62
	801.04															1385.78
	793.88															1402.87
	804.672															1449.98
	812.752															1382.86
	800.288															1386.29
	812.8															1381.36
	792.696															1372.68
	803.976															1355.78
	783.288															1378.86
	781.424															1422.54
	758.288															1398.63
	795.512															1396.83
	790.096															1424.13
	801.016															1414.59
	781.432															1410.14
	806.712															1395.41
	791.128															1376.03
	795.168															1401.87
	814.304															1431.05
	809.096															1344.5
	815.008															1389.17
	807.76															1440.68
	799.912															1409
	819.768															1389.9
	784.976															1412.34
	795.576															1426.14
	775.888															1412.86
	806.28															1374.32
	805.8															1434.57
	783.224															1456.22
	805.016															1416.24
	813.056															1398.12
	789.144															1426.57
	799.208															1411.89
	804.936															1430.4
	808.56															1403.48
	811.368															1433.47
	772.504															1453.26
	797.144															1420.27
	794.8															1377.41
	801.776															1409.06
	783.472															1418.64
	792.616															1391.34
	803.584															1363.83
	800.192															1427.54
	797.56															1397.54
	789.536															1365.1
	792.64															1365.34
	806.768															1372.42
	799.6															1425.49
	822.352															1391.74
	817.736															1376.67
	798.784															1388.26
	808.432															1403.56
	809.912															1369
	811.144															1365.94
	780.28															1408.9
	796.048															1440.97
	826.872															1375.18
	828.48															1366.23
	804.928															1403.88
	786.52															1398.6
	796.568															1426.86
	799.656															1364.54
	786.528															1411.26
	784.656															1429.26
	788.944															1389.62
	806.896															1387.26
	781															1417.62
	787.52															1419.35
	792.928															1428.25
	791.152															1364.23
	796.528															1391.05
	804.248															1429.55
	794.824															1364.55
	792.624															1351.15
	790.296															1358.64
	797.352															1386.67
	802.712															1413.81
	813.504															1372.9
	791.608															1414.3
	804.144															1411.78
	816.16															1328.55
	816.216															1357.97
	815.696															1401.1
	794.744															1403.09
	795.472															1351.34
	815.688															1345.92
	806.232															1364.3
	798.496															1430.74
	783.64															1408.22
	792.344															1361.05
	803.432															1409.47
	806.896															1431.42
	822.168															1442.28
	799.536															1392.91
	792.144															1407.3
	802.128															1438.06
	787.416															1407.66
	776.232															1374.34
	780.536															1434.42
	799.544															1444.36
	783.36															1396.86
	784.424															1363.3
	790.864															1409.5
	779.192															1450.53
	802															1425.7
	805.76															1393.62
	786.064															1406
	797.528															1428.61
	764.168															1370.77
	772.64															1377.32
	786.68															1400.97
	767.016															1416.98
	790.68															1399.75
	798.648															1372.26
	795.76															1426.34
	802.84															1433.76
	812.032															1410.4
	790.144															1365.66
	794.264															1381.41
	795.064															1405.01
	795.888															1416.6
	794.696															1380.52
	791.432															1414.77
	796.68															1432.22
	808.448															1432.93
	793.784															1410.64
	806.28															1415.54
	817.032															1434.79
	811.44															1405.13
	792.64															1336.34
	792.568															1402.96
	795.072															1401.37
	815.536															1366.76
	807.744															1393.13
	792.84															1392.1
	791.656															1423.9
	801.408															1422.22
	806.296															1385.98
	819.152															1428.01
	798.048															1435.06
	800.248															1398.79
	789.296															1381.07
	786.72															1401.9
	777.896															1432.91
	787.12															1374.06
	758.784															1415.08
	793.336															1448.73
	794.968															1443.62
	798.328															1399.81
	770.064															1423.66
	805.784															1452.82
	785.24															1419.7
	809.656															1405.11
	787.08															1411.58
	791.992															1375.18
	793.04															1410.24
	792.544															1393.81
	765.8															1410.3
	784.12															1437.31
	780.176															1388.61
	803.472															1402.89
	780.344															1390.3
	794.096															1446.13
	789.744															1417.5
	779.656															1394
	764.592															1366.17
	784.696															1431.51
	799.384															1364.06
	793.536															1424.74
	774.432															1377.82
	796.232															1403.84
	782.704															1445.18
	818.872															1442.58
	766.456															1392.74
	782.504															1428.86
	794.496															1455.87
	803.056															1446.8
	798.912															1403.46
	809.664															1419.77
	790.04															1440.7
	793.912															1435.5
	785.664															1348.98
	792.744															1408.83
	807.36															1374.24
	813.584															1382.9
	768.144															1359.68
	790.904															1389.81
	799.408															1430.95
	814.416															1393.09
	783.528															1357.18
	804.912															1421.37
	811.248															1392.34
	801.496															1391.43
	811.224															1343.07
	806.664															1367.36
	797.264															1380.91
	808.392															1354.18
	796.688															1356.03
	800.48															1389.51
	815.728															1401.5
	816.408															1395.78
	806.744															1342.92
	813.272															1444.82
	806.856															1397.53
	807.512															1352.08
	796.104															1381.26
	810.336															1409.26
	795.224															1410.1
	803.992															1382.64
	789.616															1388.58
	812.296															1408.75
	796.808															1380.35
	786.672															1377.64
	788.368															1382.12
	785.528															1404.83
	803.384															1415.06
	801.368															1385.23
	800.624															1319.3
	783.776															1402.31
	806.264															1414.82
	799.144															1394.22
	787.096															1413.58
	773.336															1421.34
	793.568															1428.99
	820.984															1441.86
	783.056															1406.14
	780.744															1454.07
	772.744															1385.78
	785.744															1386.73
	780.968															1371.38
	796.088															1420.1
	806.336															1411.19
	796.264															1413.23
	789.44															1375.49
	778.056															1414.96
	782.72															1418.2
	798.912															1395.5
	774.864															1400.79
	771.072															1401.1
	783.84															1416.37
	783.128															1402.9
	782.064															1386.9
	781.32															1423.69
	787.528															1456.97
	788.512															1434.93
	778.84															1388.62
	783.304															1435.46
	793.592															1445.9
	810.264															1413.92
	786.848															1384.09
	789.904															1438.41
	778.448															1410.47
	781.088															1417.34
	794.784															1399.98
	771.368															1433.05
	792.936															1373.9
	784.536															1355.54
	769.864															1363.46
	772.432															1399.3
	805.632															1401.91
	794.12															1387.81
	793.376															1368.73
	771.04															1422.33
	791.352															1401.08
	780.088															1409.06
	799.28															1357.5
	800.712															1447.9
	807.984															1408.54
	795.752															1359.53
	807.056															1373.85
	777.024															1380.7
	799.328															1374.78
	801.224															1371.58
	806.096															1368.42
	782.312															1427.04
	824.336															1407.87
	802.208															1339.77
	804.696															1371.26
	796.92															1424.26
	810.816															1399.62
	805.472															1354.18
	779.04															1368.29
	805.032															1397.59
	808.632															1392.73
	775.968															1384.7
	807.032															1363.7
	820.616															1415.69
	815.864															1402.48
	815.176															1419.31
	815.512															1374.68
	796.168															1430.45
	819.056															1399.48
	817.44															1426.92
	811.592															1406.95
	807.928															1473.51
	815.632															1414.22
	799.232															1423.66
	825.256															1374.71
	819.872															1420.43
	825.336															1410.72
	811.304															1379.26
	806.712															1360.5
	820.064															1454.46
	832.728															1419.61
	819.68															1385.76
	808.632															1377.78
	814.368															1428.31
	821.424															1405.15
	789.072															1385.15
	800.568															1362.2
	813.864															1398.28
	818.592															1355.47
	825.152															1366.92
	802.208															1318.92
	808.536															1385.46
	815.136															1396
	813.56															1373.23
	793.176															1345.88
	795.056															1428.61
	812.336															1394.53
	803.896															1427.47
	782.992															1358.62
	803.344															1439.63
	809.768															1382.78
	789.936															1353.1
	799.472															1366.58
	791.52															1422.42
	811.384															1406.62
	791.592															1401.06
	790.776															1341.02
	791.344															1407.73
	804.688															1386.78
	796.536															1358.05
	816.264															1356.66
	813.872															1444.28
	807.8															1398.5
	787.2															1403.55
	811.72															1424.69
	782.376															1426.66
	802.024															1420.62
	783.512															1355
	771.344															1444.38
	812.12															1398.01
	797.272															1414.26
	809.536															1415.35
	799.168															1456.53
	797.568															1442.65
	806.776															1367.8
	792.28															1379.57
	809.984															1448.13
	815.144															1420.66
	817.704															1418.42
	792.96															1395.49
	807.64															1426.61
	802.696															1411.29
	816.16															1399.91
	807.272															1386.63
	790.48															1479.11
	818.2															1418.82
	801.672															1382.8
	802.904															1396.25
	803.04															1396.79
	797.88															1398.58
	800.208															1375.55
	794.416															1381.41
	781.944															1437.62
	793.248															1436.25
	811.048															1393.58
	818.96															1394.34
	810.96															1434.9
	818.64															1428.25
	797.664															1401.67
	789.024															1399.46
	786.184															1420.83
	796.632															1399.02
	804.224															1394.04
	807.056															1406.64
	791.112															1436.99
	783.56															1406.37
	787.744															1353.46
	792.52															1396.58
	776.296															1419.7
	795.896															1401.23
	796.744															1393.48
	797.928															1414.19
	778.904															1461.67
	813.952															1353.81
	787.512															1365.34
	812.96															1376.8
	804.024															1449.39
	812.864															1431.41
	803.984															1397.26
	810.368															1377.49
	798.784															1414.64
	813.36															1410.5
	802.416															1392.92
	822.808															1345.76
	814.976															1423.46
	807.136															1370.49
	798.296															1390.42
	798.336															1396.41
	800.08															1423.56
	801.936															1422.78
	807.264															1424.08
	796.304															1408.83
	787.36															1478.7
	799.008															1474.37
	819.84															1388.05
	790.336															1376.66
	822.376															1463.15
	791.488															1455.54
	802.936															1445.21
	798.824															1448.14
	788.496															1491.01
	813.208															1422.79
	785.248															1462.77
	799.504															1416.33
	799.544															1481.5
	806.232															1416.31
	807.552															1423.62
	801.392															1403.13
	802.224															1429.99
	807.304															1386.68
	806.184															1437.56
	794.784															1437.73
	806.448															1494.13
	791.848															1395.11
	819.288															1370.54
	804.248															1385.29
	811.304															1469.55
	803.48															1439.13
	819.256															1388.02
	803.72															1344.15
	803.808															1394.31
	792.096															1400.98
	813.208															1384.9
	777.76															1392.13
	796.192															1415.08
	817.616															1386.31
	816.6															1364.02
	802.672															1400.53
	825.832															1467.9
	815.6															1402.24
	805.24															1366.16
	787.392															1387.19
	812.904															1448.46
	800.256															1400.77
	801.92															1362.73
	804.128															1394.62
	794.304															1447.67
	805.672															1389.8
	788.104															1423.47
	813.304															1369.85
	800.92															1463.34
	801.28															1419.29
	816.488															1381.9
	817.688															1391.43
	814.792															1428.16
	803.552															1348.07
	791.304															1398.64
	800.92															1380.21
	817.176															1411.66
	817.152															1372.23
	805.608															1376.52
	809.872															1361.47
	830.728															1411.79
	823.28															1401.85
	811.192															1440.82
	816.256															1367.82
	813.424															1411.18
	817.616															1420.07
	787.2															1383.77
	817.648															1398.49
	818.632															1444.14
	801.584															1420.62
	796.752															1378.51
	797.768															1417.24
	810.992															1450.47
	798.664															1389.9
	794.8															1405.54
	791.312															1381.42
	796.976															1466.01
	786.608															1427.21
	793.64															1388.82
	799.84															1404.82
	814.48															1454.68
	796.048															1397.99
	795.672															1434.28
	808.336															1417.34
	817.456															1430.26
	803.384															1385.9
	781.832															1395.99
	804.344															1392.02
	813.888															1457.67
	779.456															1434.61
	789.584															1443.41
	783.752															1416.87
	808.52															1463.97
	791.2															1412.16
	792.264															1408.66
	787.92															1366.86
	806.752															1437.1
	801.504															1408.26
	807.328															1391.8
	806.288															1394.43
	808.936															1439.93
	796.832															1398.65
	792.416															1378.54
	798.136															1419.9
	819.848															1422.82
	799															1400.66
	774.216															1394.86
	772.76															1384.61
	781.52															1430.68
	803.576															1393.68
	792.616															1373.65
	774.192															1388.55
	794.992															1412.58
	791.536															1404.88
	802.832															1374.77
	791.656															1415.23
	794.408															1410.4
	801.24															1405.06
	807.16															1443.67
	805.624															1393.56
	823.032															1409.7
	816.072															1420.45
	810.76															1383.87
	796.464															1384.73
	802.56															1442.97
	809.736															1416.49
	801.16															1423.41
	812.208															1399.3
	825.12															1476.54
	783.32															1423.98
	802.96															1397.28
	790.704															1417.58
	812.768															1468.08
	786.152															1404.39
	812.072															1430.38
	792.064															1444.04
	798.08															1482.25
	799.656															1436.22
	783.312															1378.8
	800.784															1436.06
	790.592															1460.5
	781.688															1391.32
	813.128															1415.58
	808.08															1340.85
	804.48															1459.28
	789.304															1394.22
	787.848															1401.06
	806.144															1407.22
	805.688															1442
	809.416															1423.81
	785.216															1413.18
	814.16															1416.54
	820.392															1463.07
	810.648															1383.04
	815.824															1406.99
	795.584															1399.18
	812.848															1439.96
	802.664															1420.1
	805.696															1391.78
	799.84															1402.06
	803.896															1457.48
	809.624															1397.17
	797.288															1388.78
	794.912															1399.22
	801.944															1489.05
	804.088															1402.54
	784.92															1409.42
	810.48															1400.86
	799.488															1469.35
	795.2															1397.34
	796.568															1366.96
	804.032															1382.7
	802.736															1413.82
	806.616															1413.14
	794.128															1387.68
	816.664															1420.9
	814.392															1456.37
	793.504															1398.93
	789.28															1411.9
	789.616															1384.53
	801.808															1445.72
	783.904															1415.42
	794.736															1397.3
	812.792															1393.72
	805.776															1415.44
	803.336															1415.45
	793.224															1401.65
	801.92															1437.12
	786.248															1446.97
	792.584															1413.74
	794.272															1380.22
	804.752															1402.62
	821.304															1426.41
	803.04															1392.51
	780.952															1427.46
	812.24															1419.8
	815.944															1491.63
	794.896															1414.75
	799.104															1415.3
	795.656															1422.55
	803.736															1469.22
	796.208															1437.1
	790.832															1449.66
	812.136															1414.76
	785.168															1442.48
	800.904															1379.57
	794.52															1399.38
	792.52															1388.31
	806.056															1436.63
	815.304															1402.18
	784.424															1443.47
	812.048															1448.24
	811.528															1485.99
	799.728															1428.01
	805.024															1436.22
	804.872															1428.15
	813.176															1518.39
	809.16															1431.98
	789.2															1456.94
	802.8															1438.25
	795.016															1456.56
	800.176															1397.76
	793.608															1446.76
	815.728															1422.63
	786.624															1437.06
	782.096															1479.75
	811.04															1415.6
	814.52															1454.39
	809.992															1454.07
	809.552															1419.23
	781.272															1425.16
	817.504															1440.58
	804.52															1485.53
	801.024															1443.26
	802.6															1418.14
	811.864															1461.54
	802.584															1486.6
	806.208															1403.84
	808.416															1408
	804.448															1472.34
	789.968															1513.19
	802.056															1447.06
	811.096															1456.64
	804.056															1416.12
	783.392															1455.18
	790.856															1415.46
	791.36															1436.08
	815.016															1411.53
	795.376															1437.27
	801.984															1416.13
	814.832															1411.89
	805.792															1410.04
	806.024															1475.06
	797.288															1414.66
	817.776															1419.22
	819.36															1458.39
	800.624															1448.99
	806.896															1377.29
	794.424															1399.3
	811.888															1409.86
	803.72															1475.26
	807.512															1410.14
	809.104															1428.46
	806.016															1478.69
	812.232															1501.32
	820.992															1487.29
	817.44															1446.93
	812.848															1407.46
	806.376															1468.27
	828.432															1404.55
	826.656															1465.84
	827.16															1417.19
	806.256															1470.58
	793.432															1468.7
	802.752															1406.24
	816.488															1479.32
	795.672															1532.3
	794.688															1463.67
	809.256															1481.67
	817.568															1476.39
	802.04															1500.74
	817.144															1421.9
	818.904															1396.98
	803.336															1465.59
	818.544															1504.05
	794.904															1450.27
	822.552															1423.49
	825.464															1441.53
	798.664															1502.69
	811.984															1447.06
	822.328															1414.96
	817.432															1443.18
	808.68															1468.67
	787.096															1425.72
	786.232															1412.76
	823.992															1426.24
	801.784															1470.54
	794.568															1417.69
	816.304															1426.69
	813.128															1437.5
	810.984															1453.82
	792.76															1385.01
	828.8															1435.94
	815.328															1431.81
	799.176															1443.34
	811.176															1427.39
	818.896															1420.02
	809.792															1439.1
	805.664															1439.27
	787.968															1464.23
	804.88															1416.75
	812.744															1440.35
	797.4															1477.93
	791.616															1428.71
	803.72															1467.85
	788.776															1420.1
	785.888															1467.77
	784.936															1442.5
	780.704															1405.23
	786.4															1438.9
	794.696															1501.55
	789.976															1448.97
	803.864															1439.46
	816.376															1435.97
	794.528															1467.46
	789.408															1458.99
	792.152															1436.68
	787.8															1486.65
	793.28															1447.47
	820.792															1424.74
	799.048															1432.59
	795.392															1496.01
	800.536															1472.33
	794.992															1464.26
	797.056															1465.61
	782.952															1523.8
	801.192															1478.52
	797.76															1454.93
	805.696															1433.92
	798.392															1490.09
	797.784															1460.07
	787.832															1420.61
	786.68															1439.65
	801.168															1490.94
	797.84															1495.14
	798.408															1432.7
	811.72															1476.95
	793.888															1488.3
	801.2															1459.99
	795.864															1468
	812.824															1494.53
	796.504															1527.81
	815.416															1481.28
	816.696															1453.56
	830.496															1439.54
	811.152															1503.58
	817.24															1484.89
	804.624															1416.7
	812.248															1488.72
	806.992															1466.99
	825.144															1428.14
	807.064															1425.98
	813															1477.5
	796.608															1508.12
	825.672															1450.66
	815.392															1433.9
	815.384															1440.79
	816.744															1467.96
	806.96															1463.54
	795.048															1432.7
	806.8															1469.69
	799.664															1490.53
	790.16															1481.69
	802.96															1461.87
	794.552															1423.24
	784.288															1493.09
	797.552															1442.12
	802.616															1397.14
	794.832															1430.89
	779.536															1442.67
	799.728															1464.03
	779.944															1424.93
	797.728															1444.88
	792.136															1505.5
	793.72															1441.48
	793.848															1451.78
	818.224															1427.65
	782.712															1478.26
	790.728															1466.12
	811.8															1414.57
	828.944															1459.86
	804.304															1536.25
	816.12															1447.22
	790.032															1429.15
	816.528															1483.54
	796.696															1503.74
	815.328															1468.96
	819.288															1484.46
	808.184															1481.81
	806.448															1473.06
	806.848															1455.84
	800.64															1450.54
	801.536															1449.16
	791.552															1533.56
	792.144															1499.97
	814.2															1426.57
	820.112															1454.66
	806.808															1463.94
	787.264															1449.95
	789.544															1445.34
	794.344															1447.84
	799.96															1521.84
	791.224															1438.29
	811.216															1437.74
	792.024															1470.91
	795.952															1494.98
	779.912															1475.97
	804.936															1418.53
	803.688															1476.62
	791.2															1489.58
	778.112															1437.81
	804.904															1422.3
	801															1445.48
	808.696															1513.55
	799.96															1501.82
	823.92															1472.03
	810.096															1506.59
	800.984															1505.61
	807.344															1489.82
	812.888															1477.36
	821.96															1486.82
	802.56															1506.71
	792.12															1478.58
	815.392															1472.82
	793.24															1465.35
	803.84															1487.85
	805.088															1446.56
	816.528															1463.81
	814.84															1484.64
	813.96															1498.77
	799.208															1428.14
	828.216															1449.1
	800.272															1451.7
	799.304															1484.3
	800.08															1508.96
	816.952															1495.41
	795.304															1471.09
	787.96															1469.26
	779.744															1438.86
	815.16															1437.73
	789.032															1474.4
	796.528															1472.92
	792.792															1477.61
	813.176															1413.3
	809.12															1482.41
	798.296															1465.15
	811.56															1466.08
	822.928															1470.11
	803.976															1480.54
	809.456															1464.76
	788.576															1479.78
	818.6															1396.23
	800.096															1444.17
	807.024															1485.71
	781.888															1469.38
	789.568															1430.23
	787.64															1498.48
	797.424															1512.66
	795.112															1490.58
	794.816															1468.01
	792.504															1496.92
	766.352															1515.86
	777.52															1497.67
	808.104															1506.16
	786.672															1558.31
	807.944															1534.51
	800.84															1500.82
	789.872															1498.26
	788.952															1489.46
	779.272															1556.35
	789.944															1498.81
	789.528															1466.74
	786.064															1471.02
	787.72															1494.42
	783.608															1498.39
	799															1457.93
	805.016															1500.26
	792.496															1508.96
	802.656															1444.59
	805.624															1449.66
	801.48															1465.12
	797.808															1547.78
	813.024															1469.36
	801.896															1442.4
	792.272															1510.57
	779.088															1531.7
	797.888															1525.99
	825.376															1489.63
	780.56															1560.79
	800.328															1588.53
	794.584															1549.74
	814.44															1511.09
	787.952															1553.04
	824.208															1509.59
	810.96															1506.98
	812.504															1496.32
	804.008															1507.5
	799.656															1493.82
	811.248															1493.53
	794.64															1501.31
	778.888															1488.46
	810.176															1522.67
	822.048															1486.46
	815.496															1434.59
	801.624															1563.31
	806.032															1504.38
	804.584															1506.91
	812.192															1480.61
	787.896															1501.59
	807.192															1513.62
	797.04															1496.96
	818.928															1436.05
	781.264															1495.74
	809.544															1532.66
	800.68															1517.57
	810.656															1511.98
	776.88															1522.67
	770.104															1549.39
	799.832															1539.49
	817.728															1482.71
	799.816															1537.81
	802.832															1542.06
	794.376															1538.69
	787.392															1443.94
	802.576															1533.58
	784.04															1489.43
	817.96															1478.54
	783.248															1442.95
	803.048															1492.94
	788.048															1511.73
	798.288															1508.5
	797.032															1436.48
	800.472															1505.85
	799.784															1515.22
	805.656															1501.44
	796.112															1446.99
	807.32															1474.5
	805.912															1524.13
	811.384															1474.37
	808.584															1436.65
	806.592															1468.33
	802.32															1547.25
	793.096															1474.74
	804.344															1448.9
	782.576															1469.1
	797.296															1493.97
	785.456															1471.4
	801.264															1465.64
	799.2															1480.7
	788.632															1515.96
	807.976															1472.69
	815.848															1451.24
	801.408															1497.11
	815.744															1507.44
	809.696															1499.86
	796.712															1440.82
	804.432															1475.64
	792.264															1502.34
	798.728															1499.84
	798.848															1422.62
	802.256															1490.14
	808.672															1509.67
	803.896															1517.67
	806.192															1443.82
	806.6															1500.84
	795.792															1485.71
	790.968															1459.25
	784.808															1458.32
	800.456															1492.66
	809.944															1499.87
	804.336															1510.87
	814.024															1426.83
	796.32															1421.2
	808.168															1473.38
	813.544															1486.9
	801.216															1427.34
	782.392															1464.62
	798.224															1539.22
	809.96															1512.91
	804.992															1463.89
	816.368															1554.97
	800.04															1513.15
	814.128															1528.85
	794.896															1480.13
	788.584															1517.22
	784.264															1517.21
	801.448															1508.89
	810.944															1471.97
	796.48															1502.96
	797															1482.3
	810.04															1491.99
	813.928															1458.31
	800.184															1474.34
	801.376															1478.58
	826.344															1445.81
	797.096															1419.46
	822.136															1507.24
	792.408															1518.03
	808.392															1477.24
	805.744															1479.43
	805.448															1511.89
	801.072															1522.12
	799.392															1515.16
	815.128															1430.94
	804.784															1489.55
	795.912															1511.59
	813.872															1457.14
	805.12															1477.16
	813.04															1514.12
	800.528															1523.32
	809.088															1498.95
	795.744															1496.07
	814.152															1490.93
	787.776															1465.34
	810.576															1529.06
	793.696															1438.37
	794.752															1509.22
	793.264															1452.18
	811.064															1462.38
	824.992															1464.22
	815.528															1522.38
	801															1481.29
	808.592															1495.91
	798.896															1457.33
	799.504															1495.75
	825.184															1482.82
	800.192															1515.22
	796.408															1446.42
	810.144															1518.02
	811.12															1514.53
	817.976															1483.74
	808.184															1489.3
	792.088															1536.8
	815.264															1515.74
	794.112															1536.59
	791.952															1494.46
	790.256															1526.28
	794.84															1534.62
	817.728															1501.17
	790.624															1511.29
	793.16															1512.19
	816.072															1552.63
	822.088															1525.86
	810.96															1471.38
	777.888															1517.04
	804.944															1505.34
	818.856															1489.34
	780.16															1488.73
	805.304															1545.46
	816.144															1512.7
	800.232															1478.22
	799.064															1455.75
	799.736															1509.82
	802.16															1517.64
	802.592															1511.78
	801.016															1460.78
	812.008															1509.66
	823.392															1523.68
	817.04															1491.06
	805.784															1520.37
	806.032															1556.3
	800.608															1543.95
	816.592															1496.03
	809.928															1505.54
	790.92															1542.7
	808.208															1519.3
	799.416															1500.89
	826.56															1474.93
	852.592															1488.56
	842.144															1493.88
	815.4															1456.88
	818.296															1471.17
	822.512															1538.32
	820.376															1497.89
	806.264															1482.59
	806.68															1460.79
	801.768															1546.94
	824.408															1536.5
	814.184															1508.06
	810.4															1470.61
	803.216															1528.46
	817.84															1533.54
	791.368															1491.5
	804.528															1528.68
	796.024															1560.73
	831.448															1552.03
	806.28															1522.96
	784.68															1497.9
	819.28															1506.66
	829.4															1481.59
	813.44															1488.76
	812.496															1449.61
	807.52															1506.43
	810.68															1499.37
	809.04															1460.75
	810.856															1440.87
	823.008															1498.43
	812.912															1503.02
	804.424															1456.41
	798.024															1477.4
	805.104															1536.31
	813.352															1482.08
	826.096															1491.21
	818.032															1511.3
	793.872															1534.49
	806.864															1524.01
	808.784															1482.33
	802.192															1457.14
	804.208															1545.86
	797.384															1493.78
	809.008															1504.73
	827.552															1526.6
	808.056															1574.72
	807.264															1546.75
	806.224															1449.39
	795.656															1494.13
	790.44															1546.58
	801.192															1527.19
	802.408															1513.21
	797.68															1520.77
	798.352															1532.02
	821.488															1532.14
	805.968															1507.52
	790.592															1480.56
	795.064															1565.16
	796.624															1538.94
	772.224															1543.48
	783.504															1473.62
	794.208															1526.09
	809.408															1479.59
	817.032															1480.48
	810.864															1443.78
	795.672															1536.18
	800.472															1475.14
	807.992															1504.46
	801.92															1463.76
	789.496															1527.15
	788.168															1494.3
	810.08															1430.51
	796.392															1505.22
	803.656															1505.26
	810.864															1487.01
	797.416															1494.31
	792.84															1431.85
	815															1510.87
	790.256															1462.01
	804.28															1482.33
	796.136															1464.24
	813.912															1485.35
	796.68															1494.14
	795.28															1450.84
	812.888															1431.06
	808.064															1546.25
	820.88															1478.17
	802.232															1502.18
	809.192															1465.98
	793.752															1515.97
	822.048															1497.02
	773.608															1501.23
	801.496															1445.79
	803.936															1535.3
	811.616															1501.06
	807.512															1467.22
	783.672															1444.19
	808.232															1526.5
	806.648															1499.42
	800.256															1500.71
	799.208															1487.8
	802.64															1516.22
	800.816															1498.18
	815.832															1502.04
	814.496															1478.97
	813.416															1551.35
	813.76															1504.87
	820.208															1489.79
	788.88															1481.24
	821.296															1530.63
	820.912															1472.95
	814.296															1492.31
	797.936															1463.38
	809.344															1583.83
	801.744															1523.7
	827.328															1466.21
	790.736															1510.15
	812.712															1553.33
	812.84															1519.68
	804.112															1487.18
	802.52															1461.15
	816.6															1544.02
	809.112															1473.9
	832.568															1478.33
	808.056															1459.32
	823.728															1539.07
	818.472															1542.1
	810.592															1514.56
	814.976															1487.19
	821.648															1518.81
	806.576															1541.69
	808.624															1482.53
	798.192															1445.1
	832.6															1543.48
	819.136															1498.79
	815.512															1491.54
	800.56															1444.9
	818.536															1487.75
	811.488															1503.98
	797.48															1476.58
	806.144															1453.87
	820.304															1503.54
	827.576															1499.21
	810.888															1516.81
	806.36															1502.54
	808															1547.62
	795.096															1471.78
	825.384															1481.75
	811.736															1496.28
	825.88															1542.55
	804.8															1481.18
	816.792															1514.78
	815.176															1423.16
	819.368															1510.05
	807.136															1465.05
	826.36															1481.01
	805.272															1475.6
	815.232															1538.68
	834.624															1508.45
	810.384															1518.35
	796.832															1448.63
	832.664															1524.6
	818.24															1512.38
	831.52															1490.02
	802.064															1461.34
	841.664															1479.54
	795.824															1472.76
	800.896															1469.42
	809.824															1488.84
	820.304															1517.52
	809.616															1534.21
	807.568															1489.39
	821.272															1473.48
	829.84															1553.34
	801.728															1518.98
	825.824															1483.25
	820.968															1517.3
	835.376															1544.34
	795.08															1556.73
	801.816															1515.49
	806.632															1485.31
	823.192															1542.56
	822.288															1515.82
	821.04															1506.94
	816.088															1478.27
	806.888															1552.85
	827.784															1524.5
	805.352															1497.1
	825.432															1471.5
	821.208															1514.76
	798.72															1489.38
	790.32															1490.34
	779.928															1509.13
	805.04															1587.54
	807.048															1492.85
	809.888															1492
	780.904															1491.9
	819.608															1544.76
	789.624															1504.06
	804.688															1511.22
	812.568															1511.66
	831.712															1556.48
	820.768															1498.36
	815.392															1497.5
	806.816															1484.7
	810															1562.52
	818.976															1495.75
	792.104															1512.14
	797.8															1479.18
	823.704															1534.66
	802.488															1484.06
	793.432															1505.4
	807.816															1480.56
	809.832															1595.88
	795.16															1509.97
	820.88															1533.9
	804.088															1532.93
	807.112															1601.4
	814.072															1564.94
	799.528															1535.92
	809.208															1520.95
	802.08															1554.23
	801.96															1531.09
	799.328															1498.48
	816.08															1455.9
	793.064															1550.7
	787.808															1517.82
	772.4															1505.28
	796.672															1528.31
	812.992															1566.38
	784.208															1483.02
	802.904															1526.46
	801.072															1523.87
	796.584															1539.1
	788.648															1529.58
	792.136															1540.79
	805.888															1542.99
	793.152															1595.1
	792.616															1555.4
	791.568															1500.97
	808.56															1472.54
	804.648															1552.05
	813.976															1456.59
	795.88															1514.24
	804.496															1504.26
	801.856															1579.74
	809.136															1521.21
	804.616															1531.17
	799.928															1486.46
	802.016															1524.16
	797.952															1494.36
	799.176															1557.78
	809.288															1513.76
	794.256															1560.82
	795.648															1508.18
	788.608															1555.77
	826.784															1510.32
	806.512															1565.63
	798.152															1529.17
	787.152															1480.03
	798.16															1485.17
	780.584															1520.11
	796.168															1438.48
	798.28															1476.16
	831.048															1473.96
	816.592															1515.4
	815.464															1525.4
	802.064															1486.73
	809.864															1493.96
	807.432															1570.19
	802.928															1517.81
	799.544															1510.11
	827.384															1526.09
	805.328															1579.42
	794.544															1569.3
	797.768															1482.99
	824.072															1473.54
	799.216															1537.28
	826															1484.48
	800.632															1476.81
	818.224															1457.94
	817.512															1480.64
	813.992															1446.12
	808.6															1474.37
	807.784															1452.35
	812.072															1529.17
	807.608															1484.91
	800.856															1532.42
	824.632															1488.9
	823.84															1541.02
	800.312															1482.28
	803.848															1471.84
	815.44															1450.57
	803.76															1535.44
	772.816															1462.54
	800.24															1472.71
	810.136															1452.62
	802.528															1556.39
	824.48															1492.58
	811.84															1487.1
	817.264															1483.82
	811.104															1545.19
	777.28															1498.67
	823.664															1494.05
	806.552															1485.29
	798.992															1527.66
	795.152															1463.1
	806.432															1475.3
	799.224															1473.09
	805.512															1526.74
	790.376															1534.1
	808.056															1489.7
	826.712															1478.34
	811.152															1511.98
	792.848															1474.42
	797.112															1469.24
	832.08															1529.67
	804.96															1546.74
	807.64															1485.54
	817.568															1480.63
	832.704															1490.54
	788.144															1507.96
	805.64															1451.04
	785.648															1466.96
	808.872															1491.44
	793															1506.79
	802.184															1525.86
	823.912															1505.84
	824.232															1449.85
	802.888															1511.86
	785.272															1500.19
	800.288															1526.11
	790.664															1542.04
	800.952															1518.13
	801.464															1483.91
	806.48															1547.09
	811.328															1536.62
	809.88															1511.54
	802.4															1508.42
	813.024															1514.23
	799.392															1484.86
	817.456															1518.02
	806.44															1491.96
	816.4															1488.14
	827.272															1458.35
	800.712															1494.9
	791.632															1458.78
	796.296															1484.95
	833.216															1494.77
	806.88															1503.45
	799.704															1496.12
	809.856															1460.7
	817.448															1440.98
	813.392															1484.99
	805.576															1497.86
	830.952															1473.88
	814.192															1489.02
	822.192															1529.2
	812.208															1509.99
	807.272															1489.86
	811.2															1484.54
	797.896															1518.9
	785.728															1512.36
	819.608															1487.34
	806.576															1447.78
	791.84															1540.17
	804.72															1477.71
	819.024															1481.36
	810.84															1495.7
	811.928															1502.6
	814.68															1501.58
	816.856															1457.04
	814.984															1521.38
	797.272															1609.26
	808.088															1522.92
	797.432															1514.14
	808.216															1528.44
	805.248															1533.52
	795.976															1536.08
	795.408															1512.48
	789.912															1493.48
	778.28															1605.86
	778.88															1510.53
	810.656															1502.45
	807.184															1483.97
	798.968															1554.23
	794.832															1537.04
	825.432															1514.66
	809															1533.72
	825.136															1557.82
	812.624															1517.09
	818.056															1494.2
	810.04															1537.9
	787.992															1547.78
	791.144															1525.47
	805.664															1499.91
	798.464															1477.14
	791.528															1551.81
	787.704															1553.7
	799.392															1519.82
	801.504															1511.06
	806.328															1548.75
	792.696															1466.43
	809.816															1497.68
	805.296															1463.23
	829.416															1565.21
	830.928															1471.74
	807.128															1480.66
	805.6															1487.53
	797.736															1555.06
	819.44															1501.84
	811.328															1471.23
	809.08															1520.61
	812.592															1560.78
	799.096															1528.88
	805.144															1492.39
	809.832															1515.68
	809.696															1558.74
	775.296															1515.31
	798.68															1479.13
	792.64															1463.02
	813.64															1548.21
	799.12															1489.66
	800.168															1487.88
	792.056															1521.18
	787.744															1509.05
	785.216															1499.41
	802.256															1501.18
	778.952															1521.73
	795.088															1532.65
	790.344															1485.38
	790.168															1517.74
	778.28															1508.74
	785.352															1562.36
	824.184															1539.72
	819.384															1519.89
	795.952															1490.03
	818.008															1581.35
	800.632															1571.3
	815.416															1565.45
	803.984															1529.04
	804															1628.78
	802.112															1590.82
	815.728															1545.64
	821.68															1570.87
	808.2															1588.89
	803.568															1525.57
	820.184															1520.21
	812.232															1474.69
	818.8															1509.16
	828.52															1492.36
	834.728															1492.9
	809.776															1528.61
	810.592															1545.82
	799.088															1493.19
	844.312															1504.74
	814.68															1500.18
	810.032															1548.98
	816.312															1550.94
	827.776															1510.62
	811.752															1534.2
	806.088															1581.85
	822.592															1523.54
	810.144															1510.66
	820.784															1527.03
	830.968															1534.89
	834.8															1531.1
	829.936															1497.57
	813.608															1485.81
	803.12															1538.44
	814.472															1523.38
	805.856															1478.35
	786.928															1508.99
	814.04															1559.95
	810.584															1474.3
	814.208															1464.54
	805.016															1486.77
	834.32															1518.47
	819.632															1451.3
	810.8															1511.57
	806.36															1500.59
	806.272															1548.49
	829.408															1478.67
	797.72															1476.82
	796.608															1443.41
	803.84															1537.73
	826.312															1505.02
	813.024															1500.08
	810.976															1471.1
	809.104															1511.02
	823.512															1468.71
	805.688															1472.38
	822.888															1478.54
	794.432															1549.17
[truncated: 16,002 more rows]
[truncated: 12 more columns]

## Sheet: Fig. 2b-d
	Fig. 2b																										Fig. 2c
	Dyn1bb-mEos2																										Dyn1ab-mEos2
	No. of tracks			MSD (μm2)								AUC (μm2s)			Relative frequency (fractions)								M/IMM				No. of tracks			MSD (μm2)								AUC (μm2s)			Relative frequency (fractions)								M/IMM
					Ctrl			Ba2+								Ctrl			Ba2+												Ctrl			Ba2+								Ctrl			Ba2+
	Ctrl	Ba2+		Time (seconds)	Mean	SEM	N	Mean	SEM	N		Ctrl	Ba2+		bins	Mean	SEM	N	Mean	SEM	N		Ctrl	Ba2+			Ctrl	Ba2+		Time (seconds)	Mean	SEM	N	Mean	SEM	N		Ctrl	Ba2+		bins	Mean	SEM	N	Mean	SEM	N		Ctrl
	467	5293		0								0.00274658	0.00285974		-5	4.57e-05	3.6e-05	15	7.67e-05	3.32e-05	15		0.212987	0.224098			3012	8201		0								0.00528735	0.00399394		-5	9.88e-05	8.05e-05	17	5.86e-05	2.16e-05	17		0.501496
	1295	10682		0.02	0.0090507	0.00032199	15	0.00713087	0.0002221	15		0.00434317	0.00318832		-4.9	0.00036721	0.00016079	15	0.00017554	3.65e-05	15		0.415301	0.278669			4277	20502		0.02	0.00954844	0.00050606	17	0.00668191	0.00035489	17		0.00554434	0.0034873		-4.9	0.00046477	0.00017102	17	0.00029036	6.49e-05	17		0.550199
	1428	8875		0.04	0.0130958	0.00059632	15	0.0097161	0.00034705	15		0.00396205	0.00312932		-4.8	0.00024737	0.0001082	15	0.00021822	4.26e-05	15		0.329609	0.273314			1086	8121		0.04	0.0156136	0.00109878	17	0.0103572	0.00068244	17		0.00682932	0.00374962		-4.8	0.0001932	0.00013303	17	0.00024638	5.12e-05	17		0.780328
	2789	9578		0.06	0.0167292	0.00084653	15	0.0120575	0.00046077	15		0.00479524	0.00335075		-4.7	0.00028438	9.44e-05	15	0.0002478	5.23e-05	15		0.437629	0.294324			1285	10537		0.06	0.0210414	0.00163284	17	0.0136692	0.00097245	17		0.00688541	0.00364045		-4.7	0.00020857	9.45e-05	17	0.00025808	4.33e-05	17		0.79219
	980	18060		0.08	0.0202157	0.00108553	15	0.0142609	0.00057657	15		0.00287527	0.00314614		-4.6	0.00049588	0.00028806	15	0.00038218	6.82e-05	15		0.237374	0.274164			111	1751		0.08	0.026119	0.00213104	17	0.0167778	0.00123485	17		0.00329865	0.00250302		-4.6	0.00024255	0.00011126	17	0.00047315	4.92e-05	17		0.233333
	2437	16972		0.1	0.0227597	0.00136527	15	0.0156435	0.00069682	15		0.00363101	0.00291572		-4.5	0.00044524	0.00012869	15	0.00044606	6.05e-05	15		0.313747	0.251622			555	3789		0.1	0.030291	0.00262084	17	0.0193962	0.00145789	17		0.00605081	0.00296041		-4.5	0.00040718	0.00015639	17	0.00055257	0.00010777	17		0.541667
	1071	4380		0.12	0.0261183	0.00167986	15	0.0175388	0.00082888	15		0.00394828	0.00302352		-4.4	0.00059904	0.00022483	15	0.00054378	5.92e-05	15		0.33875	0.247508			4689	3886		0.12	0.034957	0.00308431	17	0.0223504	0.00166981	17		0.00608277	0.00633416		-4.4	0.00086476	0.00022039	17	0.00065548	9.99e-05	17		0.600341
	2062	10905		0.14	0.03027	0.00199142	15	0.0198806	0.00099262	15		0.00384778	0.00278839		-4.3	0.00052374	0.0001198	15	0.00085137	8.39e-05	15		0.314213	0.21694			1515	12097		0.14	0.0401701	0.00352406	17	0.025786	0.00188056	17		0.00525808	0.00320923		-4.3	0.00077159	0.00021601	17	0.00082808	7.18e-05	17		0.594737
	3505	31171		0.16	0.028719	0.00170705	15	0.0200951	0.00095814	15		0.00532054	0.00358772		-4.2	0.00072367	0.00019973	15	0.00104404	0.00014798	15		0.547461	0.345956			780	9686		0.16	0.0396319	0.00366188	17	0.0257648	0.00190622	17		0.00445991	0.00301965		-4.2	0.00110657	0.00039186	17	0.00095471	0.00013649	17		0.471698
	6393	7853		0.18	0.0273987	0.00165068	15	0.0201233	0.00097483	15		0.00399879	0.00266692		-4.1	0.00088247	0.00026028	15	0.00129108	0.00013854	15		0.328278	0.220357			1232	19910		0.18	0.0388319	0.00383968	17	0.0257314	0.00178951	17		0.00454623	0.00222563		-4.1	0.00092115	0.00024219	17	0.00118738	0.00017189	17		0.359823
	6016	13562		0.2	0.0266005	0.00149598	15	0.0202607	0.00099952	15		0.00573693	0.00337968		-4	0.0019498	0.00033871	15	0.00149753	9.93e-05	15		0.546132	0.312748			1863	21558		0.2	0.0378387	0.00372179	17	0.0255596	0.00164099	17		0.00775953	0.0039868		-4	0.00164141	0.00029093	17	0.00159393	0.00016102	17		0.828263
	298	1125										0.00251798	0.00188807		-3.9	0.00109736	0.00023338	15	0.00200996	0.00015208	15		0.196787	0.0964912			511	5636										0.00901514	0.00374565		-3.9	0.00171815	0.0002988	17	0.00232578	0.00016753	17		0.792982
	997	9007										0.004167	0.00223683		-3.8	0.00181495	0.00038508	15	0.00241105	0.00017836	15		0.396359	0.163094			700	3831										0.00840716	0.00525927		-3.8	0.00223513	0.00040049	17	0.00267993	0.00021053	17		0.861702
	1891	11205										0.00483151	0.00270129		-3.7	0.00357808	0.00063011	15	0.00341866	0.00022633	15		0.498415	0.242377			455	9978										0.00377022	0.00226717		-3.7	0.00413479	0.00052952	17	0.00356052	0.00022574	17		0.288952
	366	7640										0.00421744	0.00204107		-3.6	0.0042296	0.0004655	15	0.00397681	0.0003436	15		0.413127	0.137074			341	5574										0.00286159	0.00275544		-3.6	0.00393776	0.00044625	17	0.00442724	0.00025502	17		0.244526
															-3.5	0.00546565	0.00072713	15	0.00507174	0.0004136	15						742	17956										0.00262706	0.00327099		-3.5	0.00502295	0.00055698	17	0.0056245	0.00033193	17		0.220395
															-3.4	0.00557225	0.00102053	15	0.00582664	0.00029674	15						1212	6961										0.00323525	0.00341554		-3.4	0.00605529	0.0006605	17	0.0070898	0.00052501	17		0.259875
															-3.3	0.00640163	0.00058775	15	0.00767841	0.00048546	15																				-3.3	0.00865063	0.00090845	17	0.00856747	0.00054007	17
															-3.2	0.00876176	0.00111772	15	0.010003	0.0006417	15																				-3.2	0.00784515	0.00090729	17	0.0110497	0.00059743	17
															-3.1	0.0105925	0.00102983	15	0.0125613	0.00064487	15																				-3.1	0.0121596	0.00097768	17	0.0137959	0.00079208	17
															-3	0.0146699	0.00104026	15	0.0154025	0.00079506	15																				-3	0.0158816	0.00138462	17	0.0182076	0.00087629	17
															-2.9	0.018997	0.00178224	15	0.0204792	0.00090815	15																				-2.9	0.0211184	0.00176156	17	0.0225473	0.00122202	17
															-2.8	0.0227093	0.00122774	15	0.0264348	0.00142931	15																				-2.8	0.0257145	0.00192091	17	0.0282445	0.00136274	17
															-2.7	0.0270898	0.00192802	15	0.0314733	0.00149767	15																				-2.7	0.030083	0.00174747	17	0.033413	0.00140633	17
															-2.6	0.0323716	0.00183301	15	0.0375333	0.00172797	15																				-2.6	0.0379212	0.00276453	17	0.040127	0.0015171	17
															-2.5	0.0404606	0.00253309	15	0.0455288	0.00167527	15																				-2.5	0.0432755	0.00391973	17	0.0474881	0.0020077	17
															-2.4	0.0454569	0.00189927	15	0.0523465	0.00152896	15																				-2.4	0.0462918	0.00328843	17	0.052816	0.00166194	17
															-2.3	0.0514833	0.00164999	15	0.0597598	0.00160442	15																				-2.3	0.0482048	0.00307384	17	0.0558228	0.00159713	17
															-2.2	0.0529623	0.00192631	15	0.064654	0.00126039	15																				-2.2	0.0467785	0.00240691	17	0.0582056	0.0017337	17
															-2.1	0.0604422	0.00315748	15	0.0673831	0.00129853	15																				-2.1	0.0499436	0.00255739	17	0.0579908	0.00193074	17
															-2	0.0571635	0.00217414	15	0.0673327	0.00142606	15																				-2	0.0459632	0.00219834	17	0.0548115	0.00198421	17
															-1.9	0.0594507	0.00222453	15	0.0659799	0.00153216	15																				-1.9	0.0452083	0.00228923	17	0.0517141	0.00141286	17
															-1.8	0.0597336	0.00187714	15	0.0579241	0.00129886	15																				-1.8	0.0431143	0.00223693	17	0.0476267	0.00186821	17
															-1.7	0.0498346	0.00170008	15	0.0528654	0.0014784	15																				-1.7	0.0387322	0.00241287	17	0.0428478	0.00179246	17
															-1.6	0.0468077	0.00152721	15	0.0455079	0.00132039	15																				-1.6	0.0362096	0.00223721	17	0.0397769	0.00134071	17
															-1.5	0.0415206	0.00174871	15	0.0392871	0.00187943	15																				-1.5	0.0369582	0.00195913	17	0.0364856	0.0013253	17
															-1.4	0.0393754	0.00145219	15	0.0341148	0.00158403	15																				-1.4	0.0343334	0.00205892	17	0.0335733	0.00125047	17
															-1.3	0.0313179	0.00199687	15	0.0289347	0.00170662	15																				-1.3	0.0346054	0.00169624	17	0.0316208	0.00122501	17
															-1.2	0.0284544	0.00182911	15	0.0258956	0.0013549	15																				-1.2	0.0284774	0.00220615	17	0.0286158	0.00146571	17
															-1.1	0.0318346	0.00306933	15	0.0223931	0.00125594	15																				-1.1	0.0304425	0.00224792	17	0.0275327	0.00147844	17
															-1	0.0251055	0.00189471	15	0.019305	0.00152115	15																				-1	0.0290457	0.00215224	17	0.0242308	0.00140401	17
															-0.9	0.0235255	0.00172056	15	0.0156063	0.00113959	15																				-0.9	0.0294986	0.00278673	17	0.0214482	0.00156708	17
															-0.8	0.0199357	0.00195707	15	0.0126053	0.00111861	15																				-0.8	0.026104	0.0031797	17	0.0195811	0.00166866	17
															-0.7	0.0176355	0.00172236	15	0.00993808	0.00091748	15																				-0.7	0.0262624	0.00256549	17	0.0171334	0.0019359	17
															-0.6	0.0141231	0.00156842	15	0.00796954	0.00065153	15																				-0.6	0.0242023	0.00364543	17	0.0132257	0.00136618	17
															-0.5	0.0122005	0.0011633	15	0.00554303	0.00048078	15																				-0.5	0.0206604	0.00229361	17	0.0102081	0.00136973	17
															-0.4	0.00789592	0.00126458	15	0.00378258	0.00037249	15																				-0.4	0.0151496	0.00233248	17	0.00769485	0.00122641	17
															-0.3	0.0058841	0.00112604	15	0.0022545	0.00027018	15																				-0.3	0.0122084	0.00185218	17	0.00487759	0.00093013	17
															-0.2	0.0037662	0.00069086	15	0.00120024	0.00017558	15																				-0.2	0.00930477	0.00173807	17	0.00297352	0.0006236	17
															-0.1	0.00184062	0.0003975	15	0.00047317	8.53e-05	15																				-0.1	0.00563813	0.00087326	17	0.0013756	0.00030066	17
															0	0.00113156	0.0002897	15	0.00027584	7.81e-05	15																				0	0.0021146	0.00048623	17	0.00099997	0.0002243	17
															0.1	0.00039208	0.00015824	15	5.1e-05	1.58e-05	15																				0.1	0.00114928	0.00057155	17	0.00039325	9.27e-05	17
															0.2	0.00031456	0.00010863	15	2.49e-05	1.22e-05	15																				0.2	0.00061697	0.00026376	17	0.00014784	5.92e-05	17
															0.3	0	0	15	2.14e-06	2.14e-06	15																				0.3	0.00010749	7.68e-05	17	7.17e-06	7.17e-06	17
															0.4	3.5e-05	2.56e-05	15	5.95e-06	5.95e-06	15																				0.4	0	0	17	1.54e-05	1.54e-05	17
															0.5	0	0	15	0	0	15																				0.5	0	0	17	0	0	17
															0.6	0	0	15	0	0	15																				0.6	0	0	17	0	0	17
															0.7	0	0	15	0	0	15																				0.7	0	0	17	0	0	17
															0.8	0	0	15	0	0	15																				0.8	0	0	17	0	0	17
															0.9	0	0	15	0	0	15																				0.9	0	0	17	0	0	17
															1	0	0	15	0	0	15																				1	0	0	17	0	0	17
[truncated: 21 more columns]

## Sheet: Fig. 3d-f
	Fig. 3d																			Fig. 3e																			Fig. 3f
	Dyn1bb-mEos2																			Dyn1ab-mEos2																			Dyn1aa-mEos2
	Cluster radius (μm)			Density (clusters/μm2)			Cluster lifetime (s)			Cluster in hotspots (%)			Rate of trajectories detected in clusters (/s)							Cluster radius (μm)			Density (clusters/μm2)			Cluster lifetime (s)			Cluster in hotspots (%)			Rate of trajectories detected in clusters (/s)							Cluster radius (μm)			Density (clusters/μm2)			Cluster lifetime (s)			Cluster in hotspots (%)
													Ctrl			Ba2+																Ctrl			Ba2+
	Ctrl	Ba2+		Ctrl	Ba2+		Ctrl	Ba2+		Ctrl	Ba2+		Before	During		Before	During			Ctrl	Ba2+		Ctrl	Ba2+		Ctrl	Ba2+		Ctrl	Ba2+		Before	During		Before	During			Ctrl	Ba2+		Ctrl	Ba2+		Ctrl	Ba2+		Ctrl	Ba2+
	0.0770373	0.0918962		0.370939	2.04526		5.60815	6.68738		1.37	6.93		0.0359486	1.333		0.0499111	0.869812			0.101491	0.088492		0.799948	1.83981		7.98548	8.09976		11.296	9.199		0.0286535	1.03374		0.0562997	0.738948			0.0731466	0.0593256		0.219815	0.918121		3.53818	2.10891		3.636	5.818
	0.0741973	0.105802		0.293862	2.98613		5.90944	8.3461		6.667	14.59		0.0216049	1.25094		0.100089	0.834071			0.0988429	0.101254		0.770203	4.46895		8.13777	10.0812		11.912	20		0.0253868	1.02858		0.108143	0.700201			0.0744095	0.0598635		0.253896	0.77268		2.8088	1.86829		5.333	2.439
	0.0769853	0.106111		0.375886	4.12536		5.68358	9.02236		6.604	21.715		0.0274304	1.47828		0.112366	0.827485			0.0977329	0.113525		0.119194	1.23929		5.94172	8.06158		6.897	11.309		0.0405395	1.32155		0.0787474	0.667797			0.0969291	0.101814		0.197459	0.142886		8.44891	7.54043		9.091	0
	0.0651936	0.0974994		0.160166	3.07196		4.62419	7.25965		6.452	16.971		0.0748202	1.82079		0.111107	1.0473			0.0916248	0.0887737		0.102601	0.850503		6.3898	7.10083		4.082	5.038		0.0319432	1.36189		0.0428494	0.74278			0.0835331	0.107586		0.793738	1.30268		4.8975	7.6838		11.972	3.012
	0.0822273	0.107269		1.17348	5.43054		5.37003	9.59679		4.972	29.953		0.0528305	1.10501		0.141023	0.95902			0.085824	0.0892621		0.391147	0.461386		5.29172	5.86003		4.439	4.79		0.0423041	1.28883		0.0146402	1.1291			0.0745972	0.0729618		0.126151	0.067105		5.01375	4.86769		0	0
	0.0720959	0.0873516		0.459452	2.4443		5.47575	7.35955		5.97	21.477		0.0768425	1.64006		0.0829369	1.10797			0.0718034	0.0834206		0.0902091	0.843396		4.16806	7.72469		0	10		0.0296922	1.2949		0.0374068	0.828996			0.0796107	0.0768745		0.215363	0.121893		4.97357	4.55929		0	0
	0.081915	0.0975326		0.400622	3.95898		7.13205	8.89257		8.974	21.904		0.0556946	1.1502		0.0899858	0.904486			0.0762605	0.0845507		0.0419027	0.582333		4.01643	6.88314		14.286	19.872		0	1.32938		0.0688803	0.903046			0.101025	0.0823739		0.0142699	0.0994502		15.2967	3.38937		0	12.5
	0.0835592	0.0780609		0.255272	0.998852		9.08267	5.6875		12.222	8.5		0.0161843	1.13042		0.0465492	1.1448			0.0927285	0.104185		0.164787	1.84745		6.11921	8.23581		4.762	14.623		0.0267271	1.18607		0.0945038	0.738205			0.0849767	0.113678		0.945247	2.15532		8.12674	13.978		27.119	48.211
	0.0860452	0.096382		0.287998	2.1377		5.9791	7.9543		9.581	19.618		0.071955	1.62		0.0880482	1.12646			0.0961155	0.0908698		0.193687	1.6441		6.40894	6.9531		7.692	7.948		0.0264832	1.31696		0.0728143	0.914102			0.0811087	0.0880337		0.160747	0.2553		9.83472	6.25901		33.333	2.817
	0.0910372	0.116894		0.455098	4.85423		5.54064	11.1497		8.085	29.873		0.0230459	1.48497		0.16507	0.868741			0.089221	0.0846594		0.138792	2.76463		4.93612	9.232		1.653	16.783		0.0235899	1.33571		0.0633407	0.728491			0.070302	0.0964837		0.162681	0.232587		5.69889	5.61221		0	0
	0.091771	0.0832799		1.73221	2.05366		7.02084	6.82447		7.256	17.391		0.0595572	1.11708		0.0706653	1.10504			0.0863804	0.0928769		0.104229	1.46082		7.07202	8.28147		4.255	9.362		0.0192537	1.26312		0.0492218	0.698337			0.0824643	0.0860111		0.0868679	0.242449		5.61583	5.07682		0	3.03
	0.0961616	0.0908582		1.03613	2.4209		6.06148	7.84158		2.312	11.913		0.0234683	1.18577		0.0534134	0.944558			0.0872525	0.0815638		0.173378	0.546346		4.04267	5.19754		3.333	1.005		0.0104131	1.60661		0.0147599	0.993425			0.0672251	0.0537587		0.10732	0.370924		7.19519	1.77129		11.111	0
	0.0954171	0.0891349		0.318591	3.2856		8.66745	8.28176		14.151	19.727		0.0348451	1.02667		0.0988606	0.976798			0.0739696	0.086087		0.120201	1.09305		5.78463	6.5996		0	4.857		0.000925275	1.39159		0.0471469	1.00301			0.0831265	0.0681156		1.19762	4.38816		4.7757	3.81474		4.096	13.607
	0.0905644	0.101019		0.440304	3.43643		6.2172	9.60612		3.2	22.773		0.0308902	1.42641		0.103153	0.850451			0.0843441	0.0790151		0.116222	1.81215		6.98395	7.23251		4.651	16.324		0.0538644	1.00653		0.049668	0.753524			0.0688878	0.0598357		0.57803	0.699924		3.56771	3.05014		5.714	2.083
	0.0934101	0.0917742		0.278001	3.5551		7.73634	9.20493		16.901	26.266		0.0529441	1.42355		0.0960907	1.02964			0.0716665	0.0717105		0.103985	0.567555		6.999	6.15294		0	8.251		0.052147	1.3035		0.0290387	0.989873			0.0731725	0.0599992		0.563761	1.04336		2.5883	2.48774		2.372	4.762
																				0.0798269	0.0844224		0.202651	1.15144		5.49265	7.28191		0	8.893		0.00913754	1.1136		0.038483	0.941048			0.0748205	0.0818264		0.158104	0.319203		1.73163	4.64828		0	1.724
																				0.0729138	0.118753		0.259983	6.35115		6.1423	9.77623		3.279	23.388		0.0542157	1.10462		0.151352	0.748883			0.0731451	0.0659163		0.108644	0.0564443		3.26586	2.86417		0	0
																																							0.0787051	0.0847703		0.317832	0.334947		6.345	5.1256		7.018	1.493
																																							0.0674906	0.0725301		0.180057	0.325366		4.79779	3.95105		5.195	2.797
																																							0.0719159	0.0782469		0.403201	0.251281		4.14775	4.904		5	0
																																							0.0655385	0.0618756		0.191205	0.0537114		4.74474	3.828		0	0
																																							0.087001	0.0768979		0.333612	0.259129		4.7153	5.47763		4.819	0
																																							0.0756858	0.0942043		0.454244	2.0001		5.22405	7.96387		20.675	22.943
																																							0.091498	0.0907807		0.857918	0.972513		6.93095	6.63367		27.811	13.924
																																							0.122038	0.119091		0.12889	0.151703		6.26604	7.93571		0	11.111

## Sheet: Fig. 4a
	Fig. 4a					tr	x	y	t
		representative trajectories (cell : cluster ID)		data_2\aa_stim\3\concatenated_time_STIC_20210622-130157\rois\displacementDF_dictionary.pickle	20325	966	16.217	47.255	2815
		{'data_2\\aa_stim\\3\\concatenated_time_STIC_20210622-130157\\rois\\displacementDF_dictionary.pickle': 19,		data_2\aa_stim\3\concatenated_time_STIC_20210622-130157\rois\displacementDF_dictionary.pickle	20326	966	16.161	47.131	2816
		'data_2\\aa_stim\\1\\concatenated_time_STIC_20210622-125323\\rois\\displacementDF_dictionary.pickle': 107,		data_2\aa_stim\3\concatenated_time_STIC_20210622-130157\rois\displacementDF_dictionary.pickle	20327	966	16.155	47.042	2817
		'data_2\\aa_stim\\5\\concatenated_time_STIC_20210622-161144\\rois\\displacementDF_dictionary.pickle': 77,		data_2\aa_stim\3\concatenated_time_STIC_20210622-130157\rois\displacementDF_dictionary.pickle	20328	966	16.091	46.996	2818
		'data_2\\ab_stim\\3\\concatenated_time_STIC_20210623-004438\\rois\\displacementDF_dictionary.pickle': 540,		data_2\aa_stim\3\concatenated_time_STIC_20210622-130157\rois\displacementDF_dictionary.pickle	20329	966	16.075	46.949	2819
		'data_2\\ab_stim\\4\\concatenated_time_STIC_20210623-004848\\rois\\displacementDF_dictionary.pickle': 789,		data_2\aa_stim\3\concatenated_time_STIC_20210622-130157\rois\displacementDF_dictionary.pickle	20330	966	16.096	46.954	2820
		'data_2\\ab_stim\\5\\concatenated_time_STIC_20210623-005312\\rois\\displacementDF_dictionary.pickle': 2596,		data_2\aa_stim\3\concatenated_time_STIC_20210622-130157\rois\displacementDF_dictionary.pickle	20331	966	16.104	46.95	2821
		'data_2\\bb_stim\\4\\concatenated_time_STIC_20210621-235744\\rois\\displacementDF_dictionary.pickle': 910,		data_2\aa_stim\3\concatenated_time_STIC_20210622-130157\rois\displacementDF_dictionary.pickle	20332	966	16.064	47.025	2822
		'data_2\\bb_stim\\5\\concatenated_time_STIC_20210622-000642\\rois\\displacementDF_dictionary.pickle': 893,		data_2\aa_stim\3\concatenated_time_STIC_20210622-130157\rois\displacementDF_dictionary.pickle	20333	966	16.099	46.959	2823
		'data_2\\bb_stim\\6\\concatenated_time_STIC_20210622-001418\\rois\\displacementDF_dictionary.pickle': 423}		data_2\aa_stim\3\concatenated_time_STIC_20210622-130157\rois\displacementDF_dictionary.pickle	20334	966	16.027	46.963	2824
				data_2\aa_stim\3\concatenated_time_STIC_20210622-130157\rois\displacementDF_dictionary.pickle	20335	966	16.08	46.941	2825
				data_2\aa_stim\3\concatenated_time_STIC_20210622-130157\rois\displacementDF_dictionary.pickle	20336	966	16.043	46.909	2826
		(note; no stats were performed for this figure)		data_2\aa_stim\3\concatenated_time_STIC_20210622-130157\rois\displacementDF_dictionary.pickle	20337	966	16.045	46.952	2827
				data_2\aa_stim\3\concatenated_time_STIC_20210622-130157\rois\displacementDF_dictionary.pickle	20338	966	16.029	46.937	2828
				data_2\aa_stim\3\concatenated_time_STIC_20210622-130157\rois\displacementDF_dictionary.pickle	20339	966	16.018	46.917	2829
				data_2\aa_stim\3\concatenated_time_STIC_20210622-130157\rois\displacementDF_dictionary.pickle	20340	966	16.078	46.996	2830
				data_2\aa_stim\3\concatenated_time_STIC_20210622-130157\rois\displacementDF_dictionary.pickle	20341	966	16.079	46.969	2831
				data_2\aa_stim\1\concatenated_time_STIC_20210622-125323\rois\displacementDF_dictionary.pickle	51110	4112	12.903	19.713	9116
				data_2\aa_stim\1\concatenated_time_STIC_20210622-125323\rois\displacementDF_dictionary.pickle	51111	4112	12.812	19.665	9117
				data_2\aa_stim\1\concatenated_time_STIC_20210622-125323\rois\displacementDF_dictionary.pickle	51112	4112	12.775	19.665	9118
				data_2\aa_stim\1\concatenated_time_STIC_20210622-125323\rois\displacementDF_dictionary.pickle	51113	4112	12.909	19.619	9119
				data_2\aa_stim\1\concatenated_time_STIC_20210622-125323\rois\displacementDF_dictionary.pickle	51114	4112	12.885	19.686	9120
				data_2\aa_stim\1\concatenated_time_STIC_20210622-125323\rois\displacementDF_dictionary.pickle	51115	4112	12.876	19.617	9121
				data_2\aa_stim\1\concatenated_time_STIC_20210622-125323\rois\displacementDF_dictionary.pickle	51116	4112	12.83	19.728	9122
				data_2\aa_stim\1\concatenated_time_STIC_20210622-125323\rois\displacementDF_dictionary.pickle	51117	4112	12.798	19.609	9123
				data_2\aa_stim\1\concatenated_time_STIC_20210622-125323\rois\displacementDF_dictionary.pickle	51118	4112	12.81	19.623	9124
				data_2\aa_stim\1\concatenated_time_STIC_20210622-125323\rois\displacementDF_dictionary.pickle	51119	4112	12.665	19.712	9125
				data_2\aa_stim\1\concatenated_time_STIC_20210622-125323\rois\displacementDF_dictionary.pickle	51120	4112	12.629	19.677	9126
				data_2\aa_stim\1\concatenated_time_STIC_20210622-125323\rois\displacementDF_dictionary.pickle	51121	4112	12.712	19.639	9127
				data_2\aa_stim\1\concatenated_time_STIC_20210622-125323\rois\displacementDF_dictionary.pickle	51122	4112	12.688	19.719	9128
				data_2\aa_stim\1\concatenated_time_STIC_20210622-125323\rois\displacementDF_dictionary.pickle	51123	4112	12.662	19.715	9129
				data_2\aa_stim\1\concatenated_time_STIC_20210622-125323\rois\displacementDF_dictionary.pickle	51124	4112	12.592	19.637	9130
				data_2\aa_stim\1\concatenated_time_STIC_20210622-125323\rois\displacementDF_dictionary.pickle	51125	4112	12.525	19.591	9131
				data_2\aa_stim\1\concatenated_time_STIC_20210622-125323\rois\displacementDF_dictionary.pickle	51126	4112	12.586	19.557	9132
				data_2\aa_stim\1\concatenated_time_STIC_20210622-125323\rois\displacementDF_dictionary.pickle	51127	4112	12.47	19.506	9133
				data_2\aa_stim\1\concatenated_time_STIC_20210622-125323\rois\displacementDF_dictionary.pickle	51128	4112	12.478	19.523	9134
				data_2\aa_stim\1\concatenated_time_STIC_20210622-125323\rois\displacementDF_dictionary.pickle	51129	4112	12.548	19.529	9135
				data_2\aa_stim\1\concatenated_time_STIC_20210622-125323\rois\displacementDF_dictionary.pickle	51130	4112	12.548	19.496	9136
				data_2\aa_stim\1\concatenated_time_STIC_20210622-125323\rois\displacementDF_dictionary.pickle	51131	4112	12.591	19.606	9137
				data_2\aa_stim\1\concatenated_time_STIC_20210622-125323\rois\displacementDF_dictionary.pickle	51132	4112	12.515	19.619	9138
				data_2\aa_stim\1\concatenated_time_STIC_20210622-125323\rois\displacementDF_dictionary.pickle	51133	4112	12.51	19.507	9139
				data_2\aa_stim\1\concatenated_time_STIC_20210622-125323\rois\displacementDF_dictionary.pickle	51134	4112	12.508	19.56	9140
				data_2\aa_stim\1\concatenated_time_STIC_20210622-125323\rois\displacementDF_dictionary.pickle	51135	4112	12.535	19.558	9141
				data_2\aa_stim\1\concatenated_time_STIC_20210622-125323\rois\displacementDF_dictionary.pickle	51136	4112	12.588	19.57	9142
				data_2\aa_stim\1\concatenated_time_STIC_20210622-125323\rois\displacementDF_dictionary.pickle	51137	4112	12.49	19.578	9143
				data_2\aa_stim\1\concatenated_time_STIC_20210622-125323\rois\displacementDF_dictionary.pickle	51138	4112	12.598	19.537	9144
				data_2\aa_stim\1\concatenated_time_STIC_20210622-125323\rois\displacementDF_dictionary.pickle	51139	4112	12.531	19.565	9145
				data_2\aa_stim\1\concatenated_time_STIC_20210622-125323\rois\displacementDF_dictionary.pickle	51140	4112	12.523	19.515	9146
				data_2\aa_stim\1\concatenated_time_STIC_20210622-125323\rois\displacementDF_dictionary.pickle	51141	4112	12.475	19.567	9147
				data_2\aa_stim\1\concatenated_time_STIC_20210622-125323\rois\displacementDF_dictionary.pickle	51142	4112	12.52	19.518	9148
				data_2\aa_stim\1\concatenated_time_STIC_20210622-125323\rois\displacementDF_dictionary.pickle	51143	4112	12.526	19.594	9149
				data_2\aa_stim\1\concatenated_time_STIC_20210622-125323\rois\displacementDF_dictionary.pickle	51144	4112	12.492	19.626	9150
				data_2\aa_stim\1\concatenated_time_STIC_20210622-125323\rois\displacementDF_dictionary.pickle	51145	4112	12.559	19.611	9151
				data_2\aa_stim\1\concatenated_time_STIC_20210622-125323\rois\displacementDF_dictionary.pickle	51955	4179	12.697	19.445	9331
				data_2\aa_stim\1\concatenated_time_STIC_20210622-125323\rois\displacementDF_dictionary.pickle	51956	4179	12.618	19.47	9332
				data_2\aa_stim\1\concatenated_time_STIC_20210622-125323\rois\displacementDF_dictionary.pickle	51957	4179	12.614	19.454	9333
				data_2\aa_stim\1\concatenated_time_STIC_20210622-125323\rois\displacementDF_dictionary.pickle	51958	4179	12.677	19.391	9334
				data_2\aa_stim\1\concatenated_time_STIC_20210622-125323\rois\displacementDF_dictionary.pickle	51959	4179	12.56	19.451	9335
				data_2\aa_stim\1\concatenated_time_STIC_20210622-125323\rois\displacementDF_dictionary.pickle	51960	4179	12.632	19.416	9336
				data_2\aa_stim\1\concatenated_time_STIC_20210622-125323\rois\displacementDF_dictionary.pickle	51961	4179	12.601	19.491	9337
				data_2\aa_stim\1\concatenated_time_STIC_20210622-125323\rois\displacementDF_dictionary.pickle	51962	4179	12.636	19.468	9338
				data_2\aa_stim\1\concatenated_time_STIC_20210622-125323\rois\displacementDF_dictionary.pickle	51963	4179	12.624	19.473	9339
				data_2\aa_stim\1\concatenated_time_STIC_20210622-125323\rois\displacementDF_dictionary.pickle	51964	4179	12.625	19.485	9340
				data_2\aa_stim\1\concatenated_time_STIC_20210622-125323\rois\displacementDF_dictionary.pickle	52524	4222	12.634	19.55	9430
				data_2\aa_stim\1\concatenated_time_STIC_20210622-125323\rois\displacementDF_dictionary.pickle	52525	4222	12.572	19.501	9431
				data_2\aa_stim\1\concatenated_time_STIC_20210622-125323\rois\displacementDF_dictionary.pickle	52526	4222	12.566	19.477	9432
				data_2\aa_stim\1\concatenated_time_STIC_20210622-125323\rois\displacementDF_dictionary.pickle	52527	4222	12.578	19.544	9433
				data_2\aa_stim\1\concatenated_time_STIC_20210622-125323\rois\displacementDF_dictionary.pickle	52528	4222	12.555	19.546	9434
				data_2\aa_stim\1\concatenated_time_STIC_20210622-125323\rois\displacementDF_dictionary.pickle	52529	4222	12.59	19.513	9435
				data_2\aa_stim\1\concatenated_time_STIC_20210622-125323\rois\displacementDF_dictionary.pickle	52530	4222	12.603	19.508	9436
				data_2\aa_stim\1\concatenated_time_STIC_20210622-125323\rois\displacementDF_dictionary.pickle	52531	4222	12.57	19.516	9437
				data_2\aa_stim\1\concatenated_time_STIC_20210622-125323\rois\displacementDF_dictionary.pickle	52532	4222	12.601	19.536	9438
				data_2\aa_stim\1\concatenated_time_STIC_20210622-125323\rois\displacementDF_dictionary.pickle	52533	4222	12.562	19.522	9439
				data_2\aa_stim\1\concatenated_time_STIC_20210622-125323\rois\displacementDF_dictionary.pickle	52534	4222	12.686	19.484	9440
				data_2\aa_stim\1\concatenated_time_STIC_20210622-125323\rois\displacementDF_dictionary.pickle	52535	4222	12.619	19.49	9441
				data_2\aa_stim\1\concatenated_time_STIC_20210622-125323\rois\displacementDF_dictionary.pickle	52536	4222	12.664	19.5	9442
				data_2\aa_stim\1\concatenated_time_STIC_20210622-125323\rois\displacementDF_dictionary.pickle	52537	4222	12.592	19.551	9443
				data_2\aa_stim\5\concatenated_time_STIC_20210622-161144\rois\displacementDF_dictionary.pickle	43001	2579	26.018	17.461	10702
				data_2\aa_stim\5\concatenated_time_STIC_20210622-161144\rois\displacementDF_dictionary.pickle	43002	2579	25.97	17.443	10703
				data_2\aa_stim\5\concatenated_time_STIC_20210622-161144\rois\displacementDF_dictionary.pickle	43003	2579	25.914	17.485	10704
				data_2\aa_stim\5\concatenated_time_STIC_20210622-161144\rois\displacementDF_dictionary.pickle	43004	2579	25.936	17.477	10705
				data_2\aa_stim\5\concatenated_time_STIC_20210622-161144\rois\displacementDF_dictionary.pickle	43005	2579	25.982	17.449	10706
				data_2\aa_stim\5\concatenated_time_STIC_20210622-161144\rois\displacementDF_dictionary.pickle	43006	2579	25.969	17.438	10707
				data_2\aa_stim\5\concatenated_time_STIC_20210622-161144\rois\displacementDF_dictionary.pickle	43007	2579	25.998	17.51	10708
				data_2\aa_stim\5\concatenated_time_STIC_20210622-161144\rois\displacementDF_dictionary.pickle	43008	2579	25.921	17.436	10709
				data_2\aa_stim\5\concatenated_time_STIC_20210622-161144\rois\displacementDF_dictionary.pickle	43009	2579	25.891	17.472	10710
				data_2\aa_stim\5\concatenated_time_STIC_20210622-161144\rois\displacementDF_dictionary.pickle	43010	2579	25.926	17.426	10711
				data_2\aa_stim\5\concatenated_time_STIC_20210622-161144\rois\displacementDF_dictionary.pickle	43011	2579	25.934	17.395	10712
				data_2\aa_stim\5\concatenated_time_STIC_20210622-161144\rois\displacementDF_dictionary.pickle	43433	2611	26.278	17.268	10809
				data_2\aa_stim\5\concatenated_time_STIC_20210622-161144\rois\displacementDF_dictionary.pickle	43434	2611	26.187	17.199	10810
				data_2\aa_stim\5\concatenated_time_STIC_20210622-161144\rois\displacementDF_dictionary.pickle	43435	2611	26.135	17.235	10811
				data_2\aa_stim\5\concatenated_time_STIC_20210622-161144\rois\displacementDF_dictionary.pickle	43436	2611	26.06	17.33	10812
				data_2\aa_stim\5\concatenated_time_STIC_20210622-161144\rois\displacementDF_dictionary.pickle	43437	2611	26.106	17.29	10813
				data_2\aa_stim\5\concatenated_time_STIC_20210622-161144\rois\displacementDF_dictionary.pickle	43438	2611	26.04	17.275	10814
				data_2\aa_stim\5\concatenated_time_STIC_20210622-161144\rois\displacementDF_dictionary.pickle	43439	2611	26.045	17.279	10815
				data_2\aa_stim\5\concatenated_time_STIC_20210622-161144\rois\displacementDF_dictionary.pickle	43440	2611	25.977	17.388	10816
				data_2\aa_stim\5\concatenated_time_STIC_20210622-161144\rois\displacementDF_dictionary.pickle	43441	2611	25.965	17.353	10817
				data_2\aa_stim\5\concatenated_time_STIC_20210622-161144\rois\displacementDF_dictionary.pickle	43442	2611	25.911	17.411	10818
				data_2\aa_stim\5\concatenated_time_STIC_20210622-161144\rois\displacementDF_dictionary.pickle	43443	2611	25.925	17.377	10819
				data_2\aa_stim\5\concatenated_time_STIC_20210622-161144\rois\displacementDF_dictionary.pickle	43444	2611	25.933	17.394	10820
				data_2\aa_stim\5\concatenated_time_STIC_20210622-161144\rois\displacementDF_dictionary.pickle	43445	2611	25.898	17.411	10821
				data_2\aa_stim\5\concatenated_time_STIC_20210622-161144\rois\displacementDF_dictionary.pickle	43446	2611	25.899	17.422	10822
				data_2\aa_stim\5\concatenated_time_STIC_20210622-161144\rois\displacementDF_dictionary.pickle	43447	2611	26.001	17.393	10823
				data_2\aa_stim\5\concatenated_time_STIC_20210622-161144\rois\displacementDF_dictionary.pickle	43448	2611	25.947	17.417	10824
				data_2\aa_stim\5\concatenated_time_STIC_20210622-161144\rois\displacementDF_dictionary.pickle	43449	2611	25.954	17.383	10825
				data_2\aa_stim\5\concatenated_time_STIC_20210622-161144\rois\displacementDF_dictionary.pickle	43450	2611	25.982	17.347	10826
				data_2\aa_stim\5\concatenated_time_STIC_20210622-161144\rois\displacementDF_dictionary.pickle	43451	2611	25.933	17.33	10827
				data_2\aa_stim\5\concatenated_time_STIC_20210622-161144\rois\displacementDF_dictionary.pickle	43452	2611	25.953	17.363	10828
				data_2\aa_stim\5\concatenated_time_STIC_20210622-161144\rois\displacementDF_dictionary.pickle	43453	2611	25.992	17.358	10829
				data_2\aa_stim\5\concatenated_time_STIC_20210622-161144\rois\displacementDF_dictionary.pickle	43454	2611	25.99	17.467	10830
				data_2\aa_stim\5\concatenated_time_STIC_20210622-161144\rois\displacementDF_dictionary.pickle	43455	2611	25.968	17.43	10831
				data_2\aa_stim\5\concatenated_time_STIC_20210622-161144\rois\displacementDF_dictionary.pickle	43456	2611	25.953	17.389	10832
				data_2\ab_stim\3\concatenated_time_STIC_20210623-004438\rois\displacementDF_dictionary.pickle	216674	13327	38.555	24.564	15338
				data_2\ab_stim\3\concatenated_time_STIC_20210623-004438\rois\displacementDF_dictionary.pickle	216675	13327	38.445	24.51	15340
				data_2\ab_stim\3\concatenated_time_STIC_20210623-004438\rois\displacementDF_dictionary.pickle	216676	13327	38.388	24.47	15341
				data_2\ab_stim\3\concatenated_time_STIC_20210623-004438\rois\displacementDF_dictionary.pickle	216677	13327	38.338	24.527	15341
				data_2\ab_stim\3\concatenated_time_STIC_20210623-004438\rois\displacementDF_dictionary.pickle	216678	13327	38.217	24.471	15343
				data_2\ab_stim\3\concatenated_time_STIC_20210623-004438\rois\displacementDF_dictionary.pickle	216679	13327	38.221	24.385	15344
				data_2\ab_stim\3\concatenated_time_STIC_20210623-004438\rois\displacementDF_dictionary.pickle	216680	13327	38.203	24.385	15344
				data_2\ab_stim\3\concatenated_time_STIC_20210623-004438\rois\displacementDF_dictionary.pickle	216681	13327	38.214	24.37	15346
				data_2\ab_stim\3\concatenated_time_STIC_20210623-004438\rois\displacementDF_dictionary.pickle	216682	13327	38.203	24.354	15347
				data_2\ab_stim\3\concatenated_time_STIC_20210623-004438\rois\displacementDF_dictionary.pickle	216683	13327	38.196	24.358	15347
				data_2\ab_stim\3\concatenated_time_STIC_20210623-004438\rois\displacementDF_dictionary.pickle	216684	13327	38.212	24.377	15349
				data_2\ab_stim\3\concatenated_time_STIC_20210623-004438\rois\displacementDF_dictionary.pickle	216685	13327	38.214	24.379	15350
				data_2\ab_stim\3\concatenated_time_STIC_20210623-004438\rois\displacementDF_dictionary.pickle	216686	13327	38.225	24.404	15350
				data_2\ab_stim\3\concatenated_time_STIC_20210623-004438\rois\displacementDF_dictionary.pickle	216687	13327	38.226	24.362	15352
				data_2\ab_stim\3\concatenated_time_STIC_20210623-004438\rois\displacementDF_dictionary.pickle	216688	13327	38.192	24.394	15353
				data_2\ab_stim\3\concatenated_time_STIC_20210623-004438\rois\displacementDF_dictionary.pickle	216689	13327	38.19	24.37	15353
				data_2\ab_stim\3\concatenated_time_STIC_20210623-004438\rois\displacementDF_dictionary.pickle	216690	13327	38.193	24.412	15355
				data_2\ab_stim\3\concatenated_time_STIC_20210623-004438\rois\displacementDF_dictionary.pickle	216691	13327	38.199	24.422	15356
				data_2\ab_stim\3\concatenated_time_STIC_20210623-004438\rois\displacementDF_dictionary.pickle	216692	13327	38.182	24.432	15356
				data_2\ab_stim\3\concatenated_time_STIC_20210623-004438\rois\displacementDF_dictionary.pickle	216693	13327	38.217	24.349	15358
				data_2\ab_stim\3\concatenated_time_STIC_20210623-004438\rois\displacementDF_dictionary.pickle	216694	13327	38.209	24.408	15359
				data_2\ab_stim\3\concatenated_time_STIC_20210623-004438\rois\displacementDF_dictionary.pickle	217484	13372	38.092	24.408	15399
				data_2\ab_stim\3\concatenated_time_STIC_20210623-004438\rois\displacementDF_dictionary.pickle	217485	13372	38.187	24.346	15400
				data_2\ab_stim\3\concatenated_time_STIC_20210623-004438\rois\displacementDF_dictionary.pickle	217486	13372	38.172	24.351	15400
				data_2\ab_stim\3\concatenated_time_STIC_20210623-004438\rois\displacementDF_dictionary.pickle	217487	13372	38.204	24.351	15402
				data_2\ab_stim\3\concatenated_time_STIC_20210623-004438\rois\displacementDF_dictionary.pickle	217488	13372	38.17	24.379	15403
				data_2\ab_stim\3\concatenated_time_STIC_20210623-004438\rois\displacementDF_dictionary.pickle	217489	13372	38.222	24.357	15403
				data_2\ab_stim\3\concatenated_time_STIC_20210623-004438\rois\displacementDF_dictionary.pickle	217490	13372	38.201	24.372	15405
				data_2\ab_stim\3\concatenated_time_STIC_20210623-004438\rois\displacementDF_dictionary.pickle	217491	13372	38.188	24.332	15406
				data_2\ab_stim\3\concatenated_time_STIC_20210623-004438\rois\displacementDF_dictionary.pickle	217492	13372	38.161	24.401	15406
				data_2\ab_stim\3\concatenated_time_STIC_20210623-004438\rois\displacementDF_dictionary.pickle	217493	13372	38.194	24.411	15408
				data_2\ab_stim\3\concatenated_time_STIC_20210623-004438\rois\displacementDF_dictionary.pickle	217494	13372	38.169	24.351	15409
				data_2\ab_stim\3\concatenated_time_STIC_20210623-004438\rois\displacementDF_dictionary.pickle	217495	13372	38.189	24.331	15410
				data_2\ab_stim\3\concatenated_time_STIC_20210623-004438\rois\displacementDF_dictionary.pickle	217496	13372	38.158	24.353	15411
				data_2\ab_stim\3\concatenated_time_STIC_20210623-004438\rois\displacementDF_dictionary.pickle	217497	13372	38.212	24.351	15412
				data_2\ab_stim\3\concatenated_time_STIC_20210623-004438\rois\displacementDF_dictionary.pickle	217498	13372	38.215	24.324	15413
				data_2\ab_stim\3\concatenated_time_STIC_20210623-004438\rois\displacementDF_dictionary.pickle	217499	13372	38.139	24.333	15413
				data_2\ab_stim\3\concatenated_time_STIC_20210623-004438\rois\displacementDF_dictionary.pickle	217500	13372	38.21	24.277	15415
				data_2\ab_stim\3\concatenated_time_STIC_20210623-004438\rois\displacementDF_dictionary.pickle	217501	13372	38.179	24.38	15416
				data_2\ab_stim\3\concatenated_time_STIC_20210623-004438\rois\displacementDF_dictionary.pickle	217502	13372	38.257	24.42	15416
				data_2\ab_stim\3\concatenated_time_STIC_20210623-004438\rois\displacementDF_dictionary.pickle	217503	13372	38.165	24.378	15418
				data_2\ab_stim\3\concatenated_time_STIC_20210623-004438\rois\displacementDF_dictionary.pickle	217504	13372	38.197	24.362	15419
				data_2\ab_stim\3\concatenated_time_STIC_20210623-004438\rois\displacementDF_dictionary.pickle	217505	13372	38.173	24.353	15419
				data_2\ab_stim\3\concatenated_time_STIC_20210623-004438\rois\displacementDF_dictionary.pickle	217506	13372	38.166	24.408	15421
				data_2\ab_stim\3\concatenated_time_STIC_20210623-004438\rois\displacementDF_dictionary.pickle	217507	13372	38.173	24.385	15422
				data_2\ab_stim\3\concatenated_time_STIC_20210623-004438\rois\displacementDF_dictionary.pickle	217508	13372	38.21	24.409	15422
				data_2\ab_stim\3\concatenated_time_STIC_20210623-004438\rois\displacementDF_dictionary.pickle	217509	13372	38.146	24.38	15424
				data_2\ab_stim\3\concatenated_time_STIC_20210623-004438\rois\displacementDF_dictionary.pickle	217510	13372	38.193	24.362	15425
				data_2\ab_stim\3\concatenated_time_STIC_20210623-004438\rois\displacementDF_dictionary.pickle	217511	13372	38.191	24.337	15425
				data_2\ab_stim\3\concatenated_time_STIC_20210623-004438\rois\displacementDF_dictionary.pickle	217512	13372	38.186	24.354	15427
				data_2\ab_stim\3\concatenated_time_STIC_20210623-004438\rois\displacementDF_dictionary.pickle	217513	13372	38.219	24.375	15428
				data_2\ab_stim\3\concatenated_time_STIC_20210623-004438\rois\displacementDF_dictionary.pickle	217514	13372	38.225	24.343	15428
				data_2\ab_stim\3\concatenated_time_STIC_20210623-004438\rois\displacementDF_dictionary.pickle	217515	13372	38.25	24.346	15430
				data_2\ab_stim\3\concatenated_time_STIC_20210623-004438\rois\displacementDF_dictionary.pickle	217516	13372	38.172	24.382	15431
				data_2\ab_stim\3\concatenated_time_STIC_20210623-004438\rois\displacementDF_dictionary.pickle	217517	13372	38.219	24.352	15431
				data_2\ab_stim\3\concatenated_time_STIC_20210623-004438\rois\displacementDF_dictionary.pickle	217518	13372	38.162	24.351	15433
				data_2\ab_stim\3\concatenated_time_STIC_20210623-004438\rois\displacementDF_dictionary.pickle	217519	13372	38.14	24.37	15434
				data_2\ab_stim\3\concatenated_time_STIC_20210623-004438\rois\displacementDF_dictionary.pickle	217520	13372	38.217	24.342	15435
				data_2\ab_stim\3\concatenated_time_STIC_20210623-004438\rois\displacementDF_dictionary.pickle	217521	13372	38.217	24.386	15436
				data_2\ab_stim\3\concatenated_time_STIC_20210623-004438\rois\displacementDF_dictionary.pickle	217522	13372	38.199	24.374	15437
				data_2\ab_stim\3\concatenated_time_STIC_20210623-004438\rois\displacementDF_dictionary.pickle	217523	13372	38.189	24.34	15438
				data_2\ab_stim\3\concatenated_time_STIC_20210623-004438\rois\displacementDF_dictionary.pickle	217524	13372	38.217	24.294	15438
				data_2\ab_stim\3\concatenated_time_STIC_20210623-004438\rois\displacementDF_dictionary.pickle	217525	13372	38.229	24.358	15440
				data_2\ab_stim\3\concatenated_time_STIC_20210623-004438\rois\displacementDF_dictionary.pickle	217526	13372	38.203	24.433	15441
				data_2\ab_stim\3\concatenated_time_STIC_20210623-004438\rois\displacementDF_dictionary.pickle	217527	13372	38.197	24.341	15441
				data_2\ab_stim\3\concatenated_time_STIC_20210623-004438\rois\displacementDF_dictionary.pickle	217528	13372	38.203	24.393	15443
				data_2\ab_stim\3\concatenated_time_STIC_20210623-004438\rois\displacementDF_dictionary.pickle	217529	13372	38.218	24.346	15444
				data_2\ab_stim\3\concatenated_time_STIC_20210623-004438\rois\displacementDF_dictionary.pickle	217530	13372	38.149	24.344	15444
				data_2\ab_stim\3\concatenated_time_STIC_20210623-004438\rois\displacementDF_dictionary.pickle	217531	13372	38.183	24.379	15446
				data_2\ab_stim\3\concatenated_time_STIC_20210623-004438\rois\displacementDF_dictionary.pickle	217532	13372	38.202	24.38	15447
				data_2\ab_stim\3\concatenated_time_STIC_20210623-004438\rois\displacementDF_dictionary.pickle	217533	13372	38.178	24.389	15447
				data_2\ab_stim\3\concatenated_time_STIC_20210623-004438\rois\displacementDF_dictionary.pickle	217534	13372	38.173	24.349	15449
				data_2\ab_stim\3\concatenated_time_STIC_20210623-004438\rois\displacementDF_dictionary.pickle	217535	13372	38.202	24.333	15450
				data_2\ab_stim\3\concatenated_time_STIC_20210623-004438\rois\displacementDF_dictionary.pickle	217536	13372	38.202	24.357	15450
				data_2\ab_stim\3\concatenated_time_STIC_20210623-004438\rois\displacementDF_dictionary.pickle	217537	13372	38.203	24.371	15452
				data_2\ab_stim\3\concatenated_time_STIC_20210623-004438\rois\displacementDF_dictionary.pickle	217538	13372	38.179	24.354	15453
				data_2\ab_stim\3\concatenated_time_STIC_20210623-004438\rois\displacementDF_dictionary.pickle	217539	13372	38.169	24.418	15453
				data_2\ab_stim\3\concatenated_time_STIC_20210623-004438\rois\displacementDF_dictionary.pickle	217540	13372	38.208	24.409	15455
				data_2\ab_stim\3\concatenated_time_STIC_20210623-004438\rois\displacementDF_dictionary.pickle	217541	13372	38.186	24.384	15456
				data_2\ab_stim\4\concatenated_time_STIC_20210623-004848\rois\displacementDF_dictionary.pickle	320313	20071	29.407	22.961	11347
				data_2\ab_stim\4\concatenated_time_STIC_20210623-004848\rois\displacementDF_dictionary.pickle	320314	20071	29.465	22.974	11348
				data_2\ab_stim\4\concatenated_time_STIC_20210623-004848\rois\displacementDF_dictionary.pickle	320315	20071	29.431	22.956	11349
				data_2\ab_stim\4\concatenated_time_STIC_20210623-004848\rois\displacementDF_dictionary.pickle	320316	20071	29.378	23.037	11350
				data_2\ab_stim\4\concatenated_time_STIC_20210623-004848\rois\displacementDF_dictionary.pickle	320317	20071	29.254	22.948	11351
				data_2\ab_stim\4\concatenated_time_STIC_20210623-004848\rois\displacementDF_dictionary.pickle	320318	20071	29.518	22.803	11352
				data_2\ab_stim\4\concatenated_time_STIC_20210623-004848\rois\displacementDF_dictionary.pickle	320319	20071	29.593	22.653	11353
				data_2\ab_stim\4\concatenated_time_STIC_20210623-004848\rois\displacementDF_dictionary.pickle	320320	20071	29.609	22.733	11354
				data_2\ab_stim\4\concatenated_time_STIC_20210623-004848\rois\displacementDF_dictionary.pickle	320321	20071	29.541	22.685	11355
				data_2\ab_stim\4\concatenated_time_STIC_20210623-004848\rois\displacementDF_dictionary.pickle	320322	20071	29.584	22.692	11356
				data_2\ab_stim\4\concatenated_time_STIC_20210623-004848\rois\displacementDF_dictionary.pickle	320323	20071	29.587	22.74	11356
				data_2\ab_stim\4\concatenated_time_STIC_20210623-004848\rois\displacementDF_dictionary.pickle	320324	20071	29.612	22.755	11358
				data_2\ab_stim\4\concatenated_time_STIC_20210623-004848\rois\displacementDF_dictionary.pickle	320325	20071	29.597	22.789	11359
				data_2\ab_stim\4\concatenated_time_STIC_20210623-004848\rois\displacementDF_dictionary.pickle	320326	20071	29.585	22.778	11360
				data_2\ab_stim\4\concatenated_time_STIC_20210623-004848\rois\displacementDF_dictionary.pickle	320327	20071	29.59	22.776	11361
				data_2\ab_stim\4\concatenated_time_STIC_20210623-004848\rois\displacementDF_dictionary.pickle	320328	20071	29.579	22.726	11362
				data_2\ab_stim\4\concatenated_time_STIC_20210623-004848\rois\displacementDF_dictionary.pickle	320329	20071	29.525	22.703	11363
				data_2\ab_stim\4\concatenated_time_STIC_20210623-004848\rois\displacementDF_dictionary.pickle	320330	20071	29.555	22.794	11364
				data_2\ab_stim\4\concatenated_time_STIC_20210623-004848\rois\displacementDF_dictionary.pickle	320331	20071	29.571	22.745	11365
				data_2\ab_stim\4\concatenated_time_STIC_20210623-004848\rois\displacementDF_dictionary.pickle	320332	20071	29.523	22.754	11366
				data_2\ab_stim\4\concatenated_time_STIC_20210623-004848\rois\displacementDF_dictionary.pickle	320333	20071	29.585	22.741	11367
				data_2\ab_stim\4\concatenated_time_STIC_20210623-004848\rois\displacementDF_dictionary.pickle	320334	20071	29.573	22.843	11368
				data_2\ab_stim\4\concatenated_time_STIC_20210623-004848\rois\displacementDF_dictionary.pickle	320335	20071	29.583	22.798	11369
				data_2\ab_stim\4\concatenated_time_STIC_20210623-004848\rois\displacementDF_dictionary.pickle	320336	20071	29.556	22.75	11370
				data_2\ab_stim\4\concatenated_time_STIC_20210623-004848\rois\displacementDF_dictionary.pickle	320337	20071	29.559	22.766	11371
				data_2\ab_stim\4\concatenated_time_STIC_20210623-004848\rois\displacementDF_dictionary.pickle	320338	20071	29.529	22.738	11372
				data_2\ab_stim\4\concatenated_time_STIC_20210623-004848\rois\displacementDF_dictionary.pickle	320339	20071	29.499	22.735	11373
				data_2\ab_stim\4\concatenated_time_STIC_20210623-004848\rois\displacementDF_dictionary.pickle	320340	20071	29.556	22.756	11374
				data_2\ab_stim\4\concatenated_time_STIC_20210623-004848\rois\displacementDF_dictionary.pickle	320341	20071	29.527	22.758	11375
				data_2\ab_stim\4\concatenated_time_STIC_20210623-004848\rois\displacementDF_dictionary.pickle	320342	20071	29.537	22.725	11376
				data_2\ab_stim\4\concatenated_time_STIC_20210623-004848\rois\displacementDF_dictionary.pickle	320343	20071	29.507	22.777	11377
				data_2\ab_stim\4\concatenated_time_STIC_20210623-004848\rois\displacementDF_dictionary.pickle	320344	20071	29.53	22.728	11378
				data_2\ab_stim\4\concatenated_time_STIC_20210623-004848\rois\displacementDF_dictionary.pickle	320345	20071	29.557	22.743	11379
				data_2\ab_stim\4\concatenated_time_STIC_20210623-004848\rois\displacementDF_dictionary.pickle	320346	20071	29.568	22.74	11380
				data_2\ab_stim\4\concatenated_time_STIC_20210623-004848\rois\displacementDF_dictionary.pickle	320347	20071	29.581	22.748	11381
				data_2\ab_stim\4\concatenated_time_STIC_20210623-004848\rois\displacementDF_dictionary.pickle	320348	20071	29.545	22.737	11381
				data_2\ab_stim\4\concatenated_time_STIC_20210623-004848\rois\displacementDF_dictionary.pickle	320349	20071	29.565	22.678	11383
				data_2\ab_stim\4\concatenated_time_STIC_20210623-004848\rois\displacementDF_dictionary.pickle	320350	20071	29.577	22.677	11384
				data_2\ab_stim\4\concatenated_time_STIC_20210623-004848\rois\displacementDF_dictionary.pickle	320351	20071	29.632	22.636	11385
				data_2\ab_stim\4\concatenated_time_STIC_20210623-004848\rois\displacementDF_dictionary.pickle	320352	20071	29.525	22.64	11386
				data_2\ab_stim\4\concatenated_time_STIC_20210623-004848\rois\displacementDF_dictionary.pickle	320353	20071	29.572	22.709	11387
				data_2\ab_stim\4\concatenated_time_STIC_20210623-004848\rois\displacementDF_dictionary.pickle	320354	20071	29.596	22.697	11388
				data_2\ab_stim\4\concatenated_time_STIC_20210623-004848\rois\displacementDF_dictionary.pickle	320355	20071	29.539	22.649	11389
				data_2\ab_stim\4\concatenated_time_STIC_20210623-004848\rois\displacementDF_dictionary.pickle	341117	21422	29.458	22.86	11862
				data_2\ab_stim\4\concatenated_time_STIC_20210623-004848\rois\displacementDF_dictionary.pickle	341118	21422	29.521	22.765	11863
				data_2\ab_stim\4\concatenated_time_STIC_20210623-004848\rois\displacementDF_dictionary.pickle	341119	21422	29.569	22.789	11864
				data_2\ab_stim\4\concatenated_time_STIC_20210623-004848\rois\displacementDF_dictionary.pickle	341120	21422	29.642	22.704	11865
				data_2\ab_stim\4\concatenated_time_STIC_20210623-004848\rois\displacementDF_dictionary.pickle	341121	21422	29.631	22.702	11866
				data_2\ab_stim\4\concatenated_time_STIC_20210623-004848\rois\displacementDF_dictionary.pickle	341122	21422	29.572	22.718	11867
				data_2\ab_stim\4\concatenated_time_STIC_20210623-004848\rois\displacementDF_dictionary.pickle	341123	21422	29.618	22.693	11868
				data_2\ab_stim\4\concatenated_time_STIC_20210623-004848\rois\displacementDF_dictionary.pickle	341124	21422	29.617	22.665	11869
				data_2\ab_stim\4\concatenated_time_STIC_20210623-004848\rois\displacementDF_dictionary.pickle	341125	21422	29.59	22.7	11870
				data_2\ab_stim\4\concatenated_time_STIC_20210623-004848\rois\displacementDF_dictionary.pickle	341126	21422	29.627	22.679	11871
				data_2\ab_stim\4\concatenated_time_STIC_20210623-004848\rois\displacementDF_dictionary.pickle	341127	21422	29.62	22.725	11872
				data_2\ab_stim\4\concatenated_time_STIC_20210623-004848\rois\displacementDF_dictionary.pickle	341128	21422	29.586	22.717	11873
				data_2\ab_stim\4\concatenated_time_STIC_20210623-004848\rois\displacementDF_dictionary.pickle	341129	21422	29.636	22.683	11874
				data_2\ab_stim\4\concatenated_time_STIC_20210623-004848\rois\displacementDF_dictionary.pickle	341130	21422	29.625	22.707	11875
				data_2\ab_stim\4\concatenated_time_STIC_20210623-004848\rois\displacementDF_dictionary.pickle	341131	21422	29.671	22.675	11876
				data_2\ab_stim\4\concatenated_time_STIC_20210623-004848\rois\displacementDF_dictionary.pickle	341132	21422	29.689	22.68	11877
				data_2\ab_stim\4\concatenated_time_STIC_20210623-004848\rois\displacementDF_dictionary.pickle	341133	21422	29.531	22.769	11878
				data_2\ab_stim\4\concatenated_time_STIC_20210623-004848\rois\displacementDF_dictionary.pickle	341134	21422	29.534	22.759	11879
				data_2\ab_stim\4\concatenated_time_STIC_20210623-004848\rois\displacementDF_dictionary.pickle	375876	23621	29.692	22.343	12662
				data_2\ab_stim\4\concatenated_time_STIC_20210623-004848\rois\displacementDF_dictionary.pickle	375877	23621	29.628	22.411	12663
				data_2\ab_stim\4\concatenated_time_STIC_20210623-004848\rois\displacementDF_dictionary.pickle	375878	23621	29.659	22.352	12664
				data_2\ab_stim\4\concatenated_time_STIC_20210623-004848\rois\displacementDF_dictionary.pickle	375879	23621	29.64	22.382	12665
				data_2\ab_stim\4\concatenated_time_STIC_20210623-004848\rois\displacementDF_dictionary.pickle	375880	23621	29.644	22.375	12666
				data_2\ab_stim\4\concatenated_time_STIC_20210623-004848\rois\displacementDF_dictionary.pickle	375881	23621	29.648	22.295	12667
				data_2\ab_stim\4\concatenated_time_STIC_20210623-004848\rois\displacementDF_dictionary.pickle	375882	23621	29.665	22.326	12668
				data_2\ab_stim\4\concatenated_time_STIC_20210623-004848\rois\displacementDF_dictionary.pickle	375883	23621	29.663	22.404	12669
				data_2\ab_stim\4\concatenated_time_STIC_20210623-004848\rois\displacementDF_dictionary.pickle	375884	23621	29.644	22.37	12670
				data_2\ab_stim\4\concatenated_time_STIC_20210623-004848\rois\displacementDF_dictionary.pickle	375885	23621	29.648	22.326	12671
				data_2\ab_stim\4\concatenated_time_STIC_20210623-004848\rois\displacementDF_dictionary.pickle	375886	23621	29.652	22.384	12672
				data_2\ab_stim\4\concatenated_time_STIC_20210623-004848\rois\displacementDF_dictionary.pickle	375887	23621	29.625	22.33	12673
				data_2\ab_stim\4\concatenated_time_STIC_20210623-004848\rois\displacementDF_dictionary.pickle	375888	23621	29.681	22.415	12674
				data_2\ab_stim\4\concatenated_time_STIC_20210623-004848\rois\displacementDF_dictionary.pickle	375889	23621	29.674	22.414	12675
				data_2\ab_stim\4\concatenated_time_STIC_20210623-004848\rois\displacementDF_dictionary.pickle	375890	23621	29.725	22.598	12676
				data_2\ab_stim\4\concatenated_time_STIC_20210623-004848\rois\displacementDF_dictionary.pickle	375891	23621	29.739	22.615	12677
				data_2\ab_stim\4\concatenated_time_STIC_20210623-004848\rois\displacementDF_dictionary.pickle	375892	23621	29.7	22.605	12678
				data_2\ab_stim\4\concatenated_time_STIC_20210623-004848\rois\displacementDF_dictionary.pickle	375893	23621	29.725	22.642	12679
				data_2\ab_stim\4\concatenated_time_STIC_20210623-004848\rois\displacementDF_dictionary.pickle	375894	23621	29.732	22.641	12680
				data_2\ab_stim\4\concatenated_time_STIC_20210623-004848\rois\displacementDF_dictionary.pickle	375895	23621	29.729	22.612	12681
				data_2\ab_stim\4\concatenated_time_STIC_20210623-004848\rois\displacementDF_dictionary.pickle	375896	23621	29.745	22.621	12681
				data_2\ab_stim\4\concatenated_time_STIC_20210623-004848\rois\displacementDF_dictionary.pickle	375897	23621	29.751	22.621	12683
				data_2\ab_stim\4\concatenated_time_STIC_20210623-004848\rois\displacementDF_dictionary.pickle	375898	23621	29.73	22.637	12684
				data_2\ab_stim\4\concatenated_time_STIC_20210623-004848\rois\displacementDF_dictionary.pickle	375899	23621	29.74	22.606	12685
				data_2\ab_stim\4\concatenated_time_STIC_20210623-004848\rois\displacementDF_dictionary.pickle	375900	23621	29.727	22.631	12686
				data_2\ab_stim\4\concatenated_time_STIC_20210623-004848\rois\displacementDF_dictionary.pickle	375901	23621	29.73	22.625	12687
				data_2\ab_stim\4\concatenated_time_STIC_20210623-004848\rois\displacementDF_dictionary.pickle	375902	23621	29.633	22.653	12688
				data_2\ab_stim\5\concatenated_time_STIC_20210623-005312\rois\displacementDF_dictionary.pickle	854569	49020	6.7736	26.96	13985
				data_2\ab_stim\5\concatenated_time_STIC_20210623-005312\rois\displacementDF_dictionary.pickle	854570	49020	6.7619	26.972	13986
				data_2\ab_stim\5\concatenated_time_STIC_20210623-005312\rois\displacementDF_dictionary.pickle	854571	49020	6.7499	26.941	13987
				data_2\ab_stim\5\concatenated_time_STIC_20210623-005312\rois\displacementDF_dictionary.pickle	854572	49020	6.8002	26.866	13988
				data_2\ab_stim\5\concatenated_time_STIC_20210623-005312\rois\displacementDF_dictionary.pickle	854573	49020	6.8423	26.851	13988
				data_2\ab_stim\5\concatenated_time_STIC_20210623-005312\rois\displacementDF_dictionary.pickle	854574	49020	6.8706	26.732	13990
				data_2\ab_stim\5\concatenated_time_STIC_20210623-005312\rois\displacementDF_dictionary.pickle	854575	49020	6.7952	26.718	13991
				data_2\ab_stim\5\concatenated_time_STIC_20210623-005312\rois\displacementDF_dictionary.pickle	854576	49020	6.8022	26.685	13991
				data_2\ab_stim\5\concatenated_time_STIC_20210623-005312\rois\displacementDF_dictionary.pickle	854577	49020	6.7748	26.71	13993
				data_2\ab_stim\5\concatenated_time_STIC_20210623-005312\rois\displacementDF_dictionary.pickle	854578	49020	6.7796	26.7	13994
				data_2\ab_stim\5\concatenated_time_STIC_20210623-005312\rois\displacementDF_dictionary.pickle	854579	49020	6.774	26.646	13994
				data_2\ab_stim\5\concatenated_time_STIC_20210623-005312\rois\displacementDF_dictionary.pickle	854580	49020	6.7768	26.66	13996
				data_2\ab_stim\5\concatenated_time_STIC_20210623-005312\rois\displacementDF_dictionary.pickle	854581	49020	6.7859	26.674	13997
				data_2\ab_stim\5\concatenated_time_STIC_20210623-005312\rois\displacementDF_dictionary.pickle	854582	49020	6.7989	26.674	13997
				data_2\ab_stim\5\concatenated_time_STIC_20210623-005312\rois\displacementDF_dictionary.pickle	854583	49020	6.8444	26.66	13999
				data_2\ab_stim\5\concatenated_time_STIC_20210623-005312\rois\displacementDF_dictionary.pickle	854584	49020	6.8113	26.671	14000
				data_2\ab_stim\5\concatenated_time_STIC_20210623-005312\rois\displacementDF_dictionary.pickle	854585	49020	6.8559	26.678	14000
				data_2\ab_stim\5\concatenated_time_STIC_20210623-005312\rois\displacementDF_dictionary.pickle	854586	49020	6.8595	26.666	14002
				data_2\ab_stim\5\concatenated_time_STIC_20210623-005312\rois\displacementDF_dictionary.pickle	854587	49020	6.8739	26.663	14003
				data_2\ab_stim\5\concatenated_time_STIC_20210623-005312\rois\displacementDF_dictionary.pickle	854588	49020	6.8335	26.683	14003
				data_2\ab_stim\5\concatenated_time_STIC_20210623-005312\rois\displacementDF_dictionary.pickle	854589	49020	6.8092	26.679	14005
				data_2\ab_stim\5\concatenated_time_STIC_20210623-005312\rois\displacementDF_dictionary.pickle	854590	49020	6.7939	26.698	14006
				data_2\ab_stim\5\concatenated_time_STIC_20210623-005312\rois\displacementDF_dictionary.pickle	854591	49020	6.8407	26.708	14006
				data_2\ab_stim\5\concatenated_time_STIC_20210623-005312\rois\displacementDF_dictionary.pickle	854592	49020	6.8034	26.675	14008
				data_2\bb_stim\4\concatenated_time_STIC_20210621-235744\rois\displacementDF_dictionary.pickle	835124	49073	25.978	17.235	13631
				data_2\bb_stim\4\concatenated_time_STIC_20210621-235744\rois\displacementDF_dictionary.pickle	835125	49073	25.916	17.238	13631
				data_2\bb_stim\4\concatenated_time_STIC_20210621-235744\rois\displacementDF_dictionary.pickle	835126	49073	25.985	17.097	13633
				data_2\bb_stim\4\concatenated_time_STIC_20210621-235744\rois\displacementDF_dictionary.pickle	835127	49073	26.011	17.153	13634
				data_2\bb_stim\4\concatenated_time_STIC_20210621-235744\rois\displacementDF_dictionary.pickle	835128	49073	25.918	17.266	13635
				data_2\bb_stim\4\concatenated_time_STIC_20210621-235744\rois\displacementDF_dictionary.pickle	835129	49073	26.011	17.167	13636
				data_2\bb_stim\4\concatenated_time_STIC_20210621-235744\rois\displacementDF_dictionary.pickle	835130	49073	25.866	17.283	13637
				data_2\bb_stim\4\concatenated_time_STIC_20210621-235744\rois\displacementDF_dictionary.pickle	835131	49073	25.949	17.219	13638
				data_2\bb_stim\4\concatenated_time_STIC_20210621-235744\rois\displacementDF_dictionary.pickle	869684	50988	25.772	17.826	14091
				data_2\bb_stim\4\concatenated_time_STIC_20210621-235744\rois\displacementDF_dictionary.pickle	869685	50988	25.829	17.87	14091
				data_2\bb_stim\4\concatenated_time_STIC_20210621-235744\rois\displacementDF_dictionary.pickle	869686	50988	25.78	17.837	14093
				data_2\bb_stim\4\concatenated_time_STIC_20210621-235744\rois\displacementDF_dictionary.pickle	869687	50988	25.871	17.617	14094
				data_2\bb_stim\4\concatenated_time_STIC_20210621-235744\rois\displacementDF_dictionary.pickle	869688	50988	25.859	17.496	14094
				data_2\bb_stim\4\concatenated_time_STIC_20210621-235744\rois\displacementDF_dictionary.pickle	869689	50988	25.867	17.368	14096
				data_2\bb_stim\4\concatenated_time_STIC_20210621-235744\rois\displacementDF_dictionary.pickle	869690	50988	25.868	17.222	14097
				data_2\bb_stim\4\concatenated_time_STIC_20210621-235744\rois\displacementDF_dictionary.pickle	869691	50988	25.839	17.143	14097
				data_2\bb_stim\4\concatenated_time_STIC_20210621-235744\rois\displacementDF_dictionary.pickle	869692	50988	25.946	17.093	14099
				data_2\bb_stim\4\concatenated_time_STIC_20210621-235744\rois\displacementDF_dictionary.pickle	869693	50988	25.897	17.19	14100
				data_2\bb_stim\4\concatenated_time_STIC_20210621-235744\rois\displacementDF_dictionary.pickle	869694	50988	25.891	17.14	14100
				data_2\bb_stim\4\concatenated_time_STIC_20210621-235744\rois\displacementDF_dictionary.pickle	869695	50988	25.818	17.12	14102
				data_2\bb_stim\4\concatenated_time_STIC_20210621-235744\rois\displacementDF_dictionary.pickle	869696	50988	25.852	17.072	14103
				data_2\bb_stim\4\concatenated_time_STIC_20210621-235744\rois\displacementDF_dictionary.pickle	869697	50988	25.882	17.031	14103
				data_2\bb_stim\4\concatenated_time_STIC_20210621-235744\rois\displacementDF_dictionary.pickle	869698	50988	25.851	17.055	14105
				data_2\bb_stim\4\concatenated_time_STIC_20210621-235744\rois\displacementDF_dictionary.pickle	869699	50988	25.874	17.122	14106
				data_2\bb_stim\4\concatenated_time_STIC_20210621-235744\rois\displacementDF_dictionary.pickle	869700	50988	25.871	17.143	14106
				data_2\bb_stim\4\concatenated_time_STIC_20210621-235744\rois\displacementDF_dictionary.pickle	869701	50988	25.819	17.183	14108
				data_2\bb_stim\4\concatenated_time_STIC_20210621-235744\rois\displacementDF_dictionary.pickle	869702	50988	25.869	17.109	14109
				data_2\bb_stim\4\concatenated_time_STIC_20210621-235744\rois\displacementDF_dictionary.pickle	869703	50988	25.889	17.069	14110
				data_2\bb_stim\4\concatenated_time_STIC_20210621-235744\rois\displacementDF_dictionary.pickle	869704	50988	25.915	17.166	14111
				data_2\bb_stim\4\concatenated_time_STIC_20210621-235744\rois\displacementDF_dictionary.pickle	869705	50988	25.893	17.155	14112
				data_2\bb_stim\4\concatenated_time_STIC_20210621-235744\rois\displacementDF_dictionary.pickle	869706	50988	25.887	17.085	14113
				data_2\bb_stim\4\concatenated_time_STIC_20210621-235744\rois\displacementDF_dictionary.pickle	869707	50988	25.829	17.053	14113
				data_2\bb_stim\4\concatenated_time_STIC_20210621-235744\rois\displacementDF_dictionary.pickle	869708	50988	25.943	17.093	14115
				data_2\bb_stim\4\concatenated_time_STIC_20210621-235744\rois\displacementDF_dictionary.pickle	869709	50988	25.886	17.089	14116
				data_2\bb_stim\4\concatenated_time_STIC_20210621-235744\rois\displacementDF_dictionary.pickle	869710	50988	25.872	17.177	14116
				data_2\bb_stim\4\concatenated_time_STIC_20210621-235744\rois\displacementDF_dictionary.pickle	869711	50988	25.863	17.108	14118
				data_2\bb_stim\4\concatenated_time_STIC_20210621-235744\rois\displacementDF_dictionary.pickle	869712	50988	25.859	17.106	14119
				data_2\bb_stim\4\concatenated_time_STIC_20210621-235744\rois\displacementDF_dictionary.pickle	869713	50988	25.904	17.08	14119
				data_2\bb_stim\4\concatenated_time_STIC_20210621-235744\rois\displacementDF_dictionary.pickle	869714	50988	25.846	17.119	14121
				data_2\bb_stim\4\concatenated_time_STIC_20210621-235744\rois\displacementDF_dictionary.pickle	869715	50988	25.844	17.123	14122
				data_2\bb_stim\4\concatenated_time_STIC_20210621-235744\rois\displacementDF_dictionary.pickle	869716	50988	25.84	17.088	14122
				data_2\bb_stim\4\concatenated_time_STIC_20210621-235744\rois\displacementDF_dictionary.pickle	869717	50988	25.958	17.028	14124
				data_2\bb_stim\4\concatenated_time_STIC_20210621-235744\rois\displacementDF_dictionary.pickle	869718	50988	25.861	17.14	14125
				data_2\bb_stim\4\concatenated_time_STIC_20210621-235744\rois\displacementDF_dictionary.pickle	869719	50988	25.894	17.158	14125
				data_2\bb_stim\4\concatenated_time_STIC_20210621-235744\rois\displacementDF_dictionary.pickle	869720	50988	25.812	17.091	14127
				data_2\bb_stim\4\concatenated_time_STIC_20210621-235744\rois\displacementDF_dictionary.pickle	869721	50988	25.775	17.19	14128
				data_2\bb_stim\4\concatenated_time_STIC_20210621-235744\rois\displacementDF_dictionary.pickle	869722	50988	25.871	17.068	14128
				data_2\bb_stim\4\concatenated_time_STIC_20210621-235744\rois\displacementDF_dictionary.pickle	869723	50988	25.871	17.095	14130
				data_2\bb_stim\4\concatenated_time_STIC_20210621-235744\rois\displacementDF_dictionary.pickle	869724	50988	25.853	17.154	14131
				data_2\bb_stim\4\concatenated_time_STIC_20210621-235744\rois\displacementDF_dictionary.pickle	869725	50988	25.879	17.064	14131
				data_2\bb_stim\4\concatenated_time_STIC_20210621-235744\rois\displacementDF_dictionary.pickle	869726	50988	25.879	17.182	14133
				data_2\bb_stim\4\concatenated_time_STIC_20210621-235744\rois\displacementDF_dictionary.pickle	869727	50988	25.898	17.17	14134
				data_2\bb_stim\4\concatenated_time_STIC_20210621-235744\rois\displacementDF_dictionary.pickle	869728	50988	25.892	17.052	14135
				data_2\bb_stim\4\concatenated_time_STIC_20210621-235744\rois\displacementDF_dictionary.pickle	869729	50988	25.789	17.014	14136
				data_2\bb_stim\4\concatenated_time_STIC_20210621-235744\rois\displacementDF_dictionary.pickle	869730	50988	25.843	17.066	14137
				data_2\bb_stim\4\concatenated_time_STIC_20210621-235744\rois\displacementDF_dictionary.pickle	869731	50988	25.857	17.15	14138
				data_2\bb_stim\4\concatenated_time_STIC_20210621-235744\rois\displacementDF_dictionary.pickle	869732	50988	25.905	17.182	14138
				data_2\bb_stim\4\concatenated_time_STIC_20210621-235744\rois\displacementDF_dictionary.pickle	869733	50988	25.872	17.18	14140
				data_2\bb_stim\4\concatenated_time_STIC_20210621-235744\rois\displacementDF_dictionary.pickle	869734	50988	25.856	17.15	14141
				data_2\bb_stim\4\concatenated_time_STIC_20210621-235744\rois\displacementDF_dictionary.pickle	869735	50988	25.868	17.063	14141
				data_2\bb_stim\4\concatenated_time_STIC_20210621-235744\rois\displacementDF_dictionary.pickle	883994	51831	25.945	17.292	14266
				data_2\bb_stim\4\concatenated_time_STIC_20210621-235744\rois\displacementDF_dictionary.pickle	883995	51831	25.899	17.261	14266
				data_2\bb_stim\4\concatenated_time_STIC_20210621-235744\rois\displacementDF_dictionary.pickle	883996	51831	25.86	17.26	14268
				data_2\bb_stim\4\concatenated_time_STIC_20210621-235744\rois\displacementDF_dictionary.pickle	883997	51831	25.871	17.176	14269
				data_2\bb_stim\4\concatenated_time_STIC_20210621-235744\rois\displacementDF_dictionary.pickle	883998	51831	25.986	17.165	14269
				data_2\bb_stim\4\concatenated_time_STIC_20210621-235744\rois\displacementDF_dictionary.pickle	883999	51831	25.882	17.195	14271
				data_2\bb_stim\4\concatenated_time_STIC_20210621-235744\rois\displacementDF_dictionary.pickle	884000	51831	26.07	16.973	14272
				data_2\bb_stim\4\concatenated_time_STIC_20210621-235744\rois\displacementDF_dictionary.pickle	884001	51831	26.15	16.87	14272
				data_2\bb_stim\4\concatenated_time_STIC_20210621-235744\rois\displacementDF_dictionary.pickle	884002	51831	26.085	16.973	14274
				data_2\bb_stim\4\concatenated_time_STIC_20210621-235744\rois\displacementDF_dictionary.pickle	884003	51831	25.929	17.042	14275
				data_2\bb_stim\4\concatenated_time_STIC_20210621-235744\rois\displacementDF_dictionary.pickle	888814	52100	26.051	16.863	14327
				data_2\bb_stim\4\concatenated_time_STIC_20210621-235744\rois\displacementDF_dictionary.pickle	888815	52100	25.916	17.087	14328
				data_2\bb_stim\4\concatenated_time_STIC_20210621-235744\rois\displacementDF_dictionary.pickle	888816	52100	25.984	16.946	14328
				data_2\bb_stim\4\concatenated_time_STIC_20210621-235744\rois\displacementDF_dictionary.pickle	888817	52100	25.945	17.19	14330
				data_2\bb_stim\4\concatenated_time_STIC_20210621-235744\rois\displacementDF_dictionary.pickle	888818	52100	25.955	17.181	14331
				data_2\bb_stim\4\concatenated_time_STIC_20210621-235744\rois\displacementDF_dictionary.pickle	888819	52100	25.853	17.146	14331
				data_2\bb_stim\4\concatenated_time_STIC_20210621-235744\rois\displacementDF_dictionary.pickle	888820	52100	25.818	17.158	14333
				data_2\bb_stim\4\concatenated_time_STIC_20210621-235744\rois\displacementDF_dictionary.pickle	888821	52100	25.849	17.171	14334
				data_2\bb_stim\4\concatenated_time_STIC_20210621-235744\rois\displacementDF_dictionary.pickle	888822	52100	25.843	17.183	14335
				data_2\bb_stim\4\concatenated_time_STIC_20210621-235744\rois\displacementDF_dictionary.pickle	888823	52100	25.868	17.119	14336
				data_2\bb_stim\4\concatenated_time_STIC_20210621-235744\rois\displacementDF_dictionary.pickle	888824	52100	25.85	17.108	14337
				data_2\bb_stim\5\concatenated_time_STIC_20210622-000642\rois\displacementDF_dictionary.pickle	351705	20686	6.162	13.659	10889
				data_2\bb_stim\5\concatenated_time_STIC_20210622-000642\rois\displacementDF_dictionary.pickle	351706	20686	6.0859	13.66	10890
				data_2\bb_stim\5\concatenated_time_STIC_20210622-000642\rois\displacementDF_dictionary.pickle	351707	20686	6.1725	13.672	10891
				data_2\bb_stim\5\concatenated_time_STIC_20210622-000642\rois\displacementDF_dictionary.pickle	351708	20686	6.1381	13.72	10892
				data_2\bb_stim\5\concatenated_time_STIC_20210622-000642\rois\displacementDF_dictionary.pickle	351709	20686	6.1797	13.777	10893
				data_2\bb_stim\5\concatenated_time_STIC_20210622-000642\rois\displacementDF_dictionary.pickle	351710	20686	6.1433	13.678	10894
				data_2\bb_stim\5\concatenated_time_STIC_20210622-000642\rois\displacementDF_dictionary.pickle	351711	20686	6.0489	13.727	10895
				data_2\bb_stim\5\concatenated_time_STIC_20210622-000642\rois\displacementDF_dictionary.pickle	351712	20686	6.1844	13.762	10896
				data_2\bb_stim\5\concatenated_time_STIC_20210622-000642\rois\displacementDF_dictionary.pickle	351713	20686	6.229	13.788	10897
				data_2\bb_stim\5\concatenated_time_STIC_20210622-000642\rois\displacementDF_dictionary.pickle	351714	20686	6.2115	13.786	10898
				data_2\bb_stim\5\concatenated_time_STIC_20210622-000642\rois\displacementDF_dictionary.pickle	351715	20686	6.2751	13.836	10899
				data_2\bb_stim\5\concatenated_time_STIC_20210622-000642\rois\displacementDF_dictionary.pickle	351716	20686	6.284	13.881	10900
				data_2\bb_stim\5\concatenated_time_STIC_20210622-000642\rois\displacementDF_dictionary.pickle	351717	20686	6.2746	13.918	10901
				data_2\bb_stim\5\concatenated_time_STIC_20210622-000642\rois\displacementDF_dictionary.pickle	351718	20686	6.3086	13.897	10902
				data_2\bb_stim\5\concatenated_time_STIC_20210622-000642\rois\displacementDF_dictionary.pickle	351719	20686	6.2863	13.895	10903
				data_2\bb_stim\5\concatenated_time_STIC_20210622-000642\rois\displacementDF_dictionary.pickle	351720	20686	6.3143	13.851	10904
				data_2\bb_stim\5\concatenated_time_STIC_20210622-000642\rois\displacementDF_dictionary.pickle	351721	20686	6.3478	13.92	10905
				data_2\bb_stim\5\concatenated_time_STIC_20210622-000642\rois\displacementDF_dictionary.pickle	351722	20686	6.3062	13.887	10906
				data_2\bb_stim\5\concatenated_time_STIC_20210622-000642\rois\displacementDF_dictionary.pickle	351723	20686	6.3259	13.846	10907
				data_2\bb_stim\5\concatenated_time_STIC_20210622-000642\rois\displacementDF_dictionary.pickle	351724	20686	6.2688	13.847	10908
				data_2\bb_stim\5\concatenated_time_STIC_20210622-000642\rois\displacementDF_dictionary.pickle	351725	20686	6.2744	13.883	10909
				data_2\bb_stim\5\concatenated_time_STIC_20210622-000642\rois\displacementDF_dictionary.pickle	351726	20686	6.2927	13.872	10910
				data_2\bb_stim\5\concatenated_time_STIC_20210622-000642\rois\displacementDF_dictionary.pickle	351727	20686	6.3315	13.895	10911
				data_2\bb_stim\5\concatenated_time_STIC_20210622-000642\rois\displacementDF_dictionary.pickle	351728	20686	6.3475	13.9	10912
				data_2\bb_stim\5\concatenated_time_STIC_20210622-000642\rois\displacementDF_dictionary.pickle	351729	20686	6.2296	13.909	10913
				data_2\bb_stim\5\concatenated_time_STIC_20210622-000642\rois\displacementDF_dictionary.pickle	351730	20686	6.2066	13.928	10914
				data_2\bb_stim\5\concatenated_time_STIC_20210622-000642\rois\displacementDF_dictionary.pickle	351731	20686	6.2417	13.937	10915
				data_2\bb_stim\5\concatenated_time_STIC_20210622-000642\rois\displacementDF_dictionary.pickle	362538	21420	6.3033	13.968	11253
				data_2\bb_stim\5\concatenated_time_STIC_20210622-000642\rois\displacementDF_dictionary.pickle	362539	21420	6.1761	14.029	11254
				data_2\bb_stim\5\concatenated_time_STIC_20210622-000642\rois\displacementDF_dictionary.pickle	362540	21420	6.1632	13.973	11255
				data_2\bb_stim\5\concatenated_time_STIC_20210622-000642\rois\displacementDF_dictionary.pickle	362541	21420	6.1732	14.042	11256
				data_2\bb_stim\5\concatenated_time_STIC_20210622-000642\rois\displacementDF_dictionary.pickle	362542	21420	6.1278	14.003	11256
				data_2\bb_stim\5\concatenated_time_STIC_20210622-000642\rois\displacementDF_dictionary.pickle	362543	21420	6.1502	14.05	11258
				data_2\bb_stim\5\concatenated_time_STIC_20210622-000642\rois\displacementDF_dictionary.pickle	362544	21420	6.2698	13.985	11259
				data_2\bb_stim\5\concatenated_time_STIC_20210622-000642\rois\displacementDF_dictionary.pickle	362545	21420	6.2492	14.024	11260
				data_2\bb_stim\5\concatenated_time_STIC_20210622-000642\rois\displacementDF_dictionary.pickle	362546	21420	6.181	13.968	11261
				data_2\bb_stim\6\concatenated_time_STIC_20210622-001418\rois\displacementDF_dictionary.pickle	745459	40505	23.54	27.374	14994
				data_2\bb_stim\6\concatenated_time_STIC_20210622-001418\rois\displacementDF_dictionary.pickle	745460	40505	23.637	27.35	14996
				data_2\bb_stim\6\concatenated_time_STIC_20210622-001418\rois\displacementDF_dictionary.pickle	745461	40505	23.605	27.438	14997
				data_2\bb_stim\6\concatenated_time_STIC_20210622-001418\rois\displacementDF_dictionary.pickle	745462	40505	23.566	27.354	14997
				data_2\bb_stim\6\concatenated_time_STIC_20210622-001418\rois\displacementDF_dictionary.pickle	745463	40505	23.537	27.329	14999
				data_2\bb_stim\6\concatenated_time_STIC_20210622-001418\rois\displacementDF_dictionary.pickle	745464	40505	23.551	27.273	15000
				data_2\bb_stim\6\concatenated_time_STIC_20210622-001418\rois\displacementDF_dictionary.pickle	745465	40505	23.637	27.243	15000
				data_2\bb_stim\6\concatenated_time_STIC_20210622-001418\rois\displacementDF_dictionary.pickle	745466	40505	23.575	27.323	15002
				data_2\bb_stim\6\concatenated_time_STIC_20210622-001418\rois\displacementDF_dictionary.pickle	745467	40505	23.722	27.308	15003
				data_2\bb_stim\6\concatenated_time_STIC_20210622-001418\rois\displacementDF_dictionary.pickle	745468	40505	23.654	27.36	15003
				data_2\bb_stim\6\concatenated_time_STIC_20210622-001418\rois\displacementDF_dictionary.pickle	745469	40505	23.566	27.28	15005
				data_2\bb_stim\6\concatenated_time_STIC_20210622-001418\rois\displacementDF_dictionary.pickle	745470	40505	23.518	27.254	15006
				data_2\bb_stim\6\concatenated_time_STIC_20210622-001418\rois\displacementDF_dictionary.pickle	745471	40505	23.483	27.214	15006
				data_2\bb_stim\6\concatenated_time_STIC_20210622-001418\rois\displacementDF_dictionary.pickle	745472	40505	23.562	27.258	15008
				data_2\bb_stim\6\concatenated_time_STIC_20210622-001418\rois\displacementDF_dictionary.pickle	745473	40505	23.325	27.214	15009
				data_2\bb_stim\6\concatenated_time_STIC_20210622-001418\rois\displacementDF_dictionary.pickle	745474	40505	23.228	27.228	15010
				data_2\bb_stim\6\concatenated_time_STIC_20210622-001418\rois\displacementDF_dictionary.pickle	745475	40505	23.248	27.174	15011
				data_2\bb_stim\6\concatenated_time_STIC_20210622-001418\rois\displacementDF_dictionary.pickle	745476	40505	23.196	27.129	15012
				data_2\bb_stim\6\concatenated_time_STIC_20210622-001418\rois\displacementDF_dictionary.pickle	745477	40505	23.119	27.015	15013
				data_2\bb_stim\6\concatenated_time_STIC_20210622-001418\rois\displacementDF_dictionary.pickle	745478	40505	23.237	27.082	15013
				data_2\bb_stim\6\concatenated_time_STIC_20210622-001418\rois\displacementDF_dictionary.pickle	745479	40505	23.1	27.038	15015
				data_2\bb_stim\6\concatenated_time_STIC_20210622-001418\rois\displacementDF_dictionary.pickle	745480	40505	23.143	27.011	15016
				data_2\bb_stim\6\concatenated_time_STIC_20210622-001418\rois\displacementDF_dictionary.pickle	745481	40505	23	26.927	15016
				data_2\bb_stim\6\concatenated_time_STIC_20210622-001418\rois\displacementDF_dictionary.pickle	745482	40505	23.144	27.071	15018
				data_2\bb_stim\6\concatenated_time_STIC_20210622-001418\rois\displacementDF_dictionary.pickle	745483	40505	23.092	27.027	15019
				data_2\bb_stim\6\concatenated_time_STIC_20210622-001418\rois\displacementDF_dictionary.pickle	745484	40505	23.114	27.067	15019
				data_2\bb_stim\6\concatenated_time_STIC_20210622-001418\rois\displacementDF_dictionary.pickle	745485	40505	23.032	27.005	15021
				data_2\bb_stim\6\concatenated_time_STIC_20210622-001418\rois\displacementDF_dictionary.pickle	745486	40505	23.147	27.094	15022
				data_2\bb_stim\6\concatenated_time_STIC_20210622-001418\rois\displacementDF_dictionary.pickle	745487	40505	23.175	27.109	15022
				data_2\bb_stim\6\concatenated_time_STIC_20210622-001418\rois\displacementDF_dictionary.pickle	745488	40505	23.225	27.225	15024
				data_2\bb_stim\6\concatenated_time_STIC_20210622-001418\rois\displacementDF_dictionary.pickle	745489	40505	23.155	27.121	15025
				data_2\bb_stim\6\concatenated_time_STIC_20210622-001418\rois\displacementDF_dictionary.pickle	745490	40505	23.181	27.166	15025
				data_2\bb_stim\6\concatenated_time_STIC_20210622-001418\rois\displacementDF_dictionary.pickle	745491	40505	23.151	27.177	15027
				data_2\bb_stim\6\concatenated_time_STIC_20210622-001418\rois\displacementDF_dictionary.pickle	745492	40505	23.156	27.15	15028
				data_2\bb_stim\6\concatenated_time_STIC_20210622-001418\rois\displacementDF_dictionary.pickle	745493	40505	23.185	27.13	15028
				data_2\bb_stim\6\concatenated_time_STIC_20210622-001418\rois\displacementDF_dictionary.pickle	745494	40505	23.103	27.157	15030
				data_2\bb_stim\6\concatenated_time_STIC_20210622-001418\rois\displacementDF_dictionary.pickle	745495	40505	23.214	27.167	15031
				data_2\bb_stim\6\concatenated_time_STIC_20210622-001418\rois\displacementDF_dictionary.pickle	745496	40505	23.162	27.123	15031
				data_2\bb_stim\6\concatenated_time_STIC_20210622-001418\rois\displacementDF_dictionary.pickle	745497	40505	23.161	27.138	15033
				data_2\bb_stim\6\concatenated_time_STIC_20210622-001418\rois\displacementDF_dictionary.pickle	745498	40505	23.204	27.121	15034
				data_2\bb_stim\6\concatenated_time_STIC_20210622-001418\rois\displacementDF_dictionary.pickle	745499	40505	23.211	27.131	15035
				data_2\bb_stim\6\concatenated_time_STIC_20210622-001418\rois\displacementDF_dictionary.pickle	745500	40505	23.168	27.094	15036
				data_2\bb_stim\6\concatenated_time_STIC_20210622-001418\rois\displacementDF_dictionary.pickle	745501	40505	23.205	27.104	15037
				data_2\bb_stim\6\concatenated_time_STIC_20210622-001418\rois\displacementDF_dictionary.pickle	745502	40505	23.211	27.144	15038
				data_2\bb_stim\6\concatenated_time_STIC_20210622-001418\rois\displacementDF_dictionary.pickle	745503	40505	23.234	27.123	15038
				data_2\bb_stim\6\concatenated_time_STIC_20210622-001418\rois\displacementDF_dictionary.pickle	745504	40505	23.178	27.134	15040
				data_2\bb_stim\6\concatenated_time_STIC_20210622-001418\rois\displacementDF_dictionary.pickle	745505	40505	23.181	27.165	15041
				data_2\bb_stim\6\concatenated_time_STIC_20210622-001418\rois\displacementDF_dictionary.pickle	745506	40505	23.191	27.124	15041
				data_2\bb_stim\6\concatenated_time_STIC_20210622-001418\rois\displacementDF_dictionary.pickle	745507	40505	23.164	27.089	15043
				data_2\bb_stim\6\concatenated_time_STIC_20210622-001418\rois\displacementDF_dictionary.pickle	745508	40505	23.243	27.117	15044
				data_2\bb_stim\6\concatenated_time_STIC_20210622-001418\rois\displacementDF_dictionary.pickle	745509	40505	23.206	27.119	15044
				data_2\bb_stim\6\concatenated_time_STIC_20210622-001418\rois\displacementDF_dictionary.pickle	745510	40505	23.206	27.151	15046
				data_2\bb_stim\6\concatenated_time_STIC_20210622-001418\rois\displacementDF_dictionary.pickle	745511	40505	23.216	27.155	15047
				data_2\bb_stim\6\concatenated_time_STIC_20210622-001418\rois\displacementDF_dictionary.pickle	745512	40505	23.179	27.146	15047
				data_2\bb_stim\6\concatenated_time_STIC_20210622-001418\rois\displacementDF_dictionary.pickle	745513	40505	23.245	27.119	15049
				data_2\bb_stim\6\concatenated_time_STIC_20210622-001418\rois\displacementDF_dictionary.pickle	745514	40505	23.216	27.102	15050
				data_2\bb_stim\6\concatenated_time_STIC_20210622-001418\rois\displacementDF_dictionary.pickle	745515	40505	23.206	27.165	15050
				data_2\bb_stim\6\concatenated_time_STIC_20210622-001418\rois\displacementDF_dictionary.pickle	745516	40505	23.217	27.157	15052
				data_2\bb_stim\6\concatenated_time_STIC_20210622-001418\rois\displacementDF_dictionary.pickle	745517	40505	23.204	27.168	15053
				data_2\bb_stim\6\concatenated_time_STIC_20210622-001418\rois\displacementDF_dictionary.pickle	745518	40505	23.203	27.139	15053
				data_2\bb_stim\6\concatenated_time_STIC_20210622-001418\rois\displacementDF_dictionary.pickle	745519	40505	23.212	27.131	15055
				data_2\bb_stim\6\concatenated_time_STIC_20210622-001418\rois\displacementDF_dictionary.pickle	745520	40505	23.225	27.139	15056
				data_2\bb_stim\6\concatenated_time_STIC_20210622-001418\rois\displacementDF_dictionary.pickle	745521	40505	23.201	27.111	15056
				data_2\bb_stim\6\concatenated_time_STIC_20210622-001418\rois\displacementDF_dictionary.pickle	745522	40505	23.19	27.141	15058
				data_2\bb_stim\6\concatenated_time_STIC_20210622-001418\rois\displacementDF_dictionary.pickle	745523	40505	23.25	27.112	15059
				data_2\bb_stim\6\concatenated_time_STIC_20210622-001418\rois\displacementDF_dictionary.pickle	745524	40505	23.177	27.167	15060
				data_2\bb_stim\6\concatenated_time_STIC_20210622-001418\rois\displacementDF_dictionary.pickle	745525	40505	23.187	27.103	15061
				data_2\bb_stim\6\concatenated_time_STIC_20210622-001418\rois\displacementDF_dictionary.pickle	745526	40505	23.269	27.108	15062
				data_2\bb_stim\6\concatenated_time_STIC_20210622-001418\rois\displacementDF_dictionary.pickle	745527	40505	23.19	27.137	15063
				data_2\bb_stim\6\concatenated_time_STIC_20210622-001418\rois\displacementDF_dictionary.pickle	745528	40505	23.166	27.159	15063
				data_2\bb_stim\6\concatenated_time_STIC_20210622-001418\rois\displacementDF_dictionary.pickle	745529	40505	23.253	27.119	15065
				data_2\bb_stim\6\concatenated_time_STIC_20210622-001418\rois\displacementDF_dictionary.pickle	745530	40505	23.2	27.145	15066
				data_2\bb_stim\6\concatenated_time_STIC_20210622-001418\rois\displacementDF_dictionary.pickle	745531	40505	23.219	27.135	15066
				data_2\bb_stim\6\concatenated_time_STIC_20210622-001418\rois\displacementDF_dictionary.pickle	745532	40505	23.135	27.132	15068
				data_2\bb_stim\6\concatenated_time_STIC_20210622-001418\rois\displacementDF_dictionary.pickle	745533	40505	23.16	27.131	15069
				data_2\bb_stim\6\concatenated_time_STIC_20210622-001418\rois\displacementDF_dictionary.pickle	745534	40505	23.176	27.189	15069
				data_2\bb_stim\6\concatenated_time_STIC_20210622-001418\rois\displacementDF_dictionary.pickle	745535	40505	23.188	27.122	15071
				data_2\bb_stim\6\concatenated_time_STIC_20210622-001418\rois\displacementDF_dictionary.pickle	745536	40505	23.197	27.116	15072
				data_2\bb_stim\6\concatenated_time_STIC_20210622-001418\rois\displacementDF_dictionary.pickle	745537	40505	23.209	27.194	15072
				data_2\bb_stim\6\concatenated_time_STIC_20210622-001418\rois\displacementDF_dictionary.pickle	745538	40505	23.271	27.106	15074
				data_2\bb_stim\6\concatenated_time_STIC_20210622-001418\rois\displacementDF_dictionary.pickle	745539	40505	23.214	27.115	15075
				data_2\bb_stim\6\concatenated_time_STIC_20210622-001418\rois\displacementDF_dictionary.pickle	745540	40505	23.171	27.141	15075
				data_2\bb_stim\6\concatenated_time_STIC_20210622-001418\rois\displacementDF_dictionary.pickle	745541	40505	23.19	27.147	15077
				data_2\bb_stim\6\concatenated_time_STIC_20210622-001418\rois\displacementDF_dictionary.pickle	745542	40505	23.197	27.142	15078
				data_2\bb_stim\6\concatenated_time_STIC_20210622-001418\rois\displacementDF_dictionary.pickle	745543	40505	23.157	27.144	15078
				data_2\bb_stim\6\concatenated_time_STIC_20210622-001418\rois\displacementDF_dictionary.pickle	745544	40505	23.162	27.174	15080
				data_2\bb_stim\6\concatenated_time_STIC_20210622-001418\rois\displacementDF_dictionary.pickle	745545	40505	23.205	27.172	15081
				data_2\bb_stim\6\concatenated_time_STIC_20210622-001418\rois\displacementDF_dictionary.pickle	745546	40505	23.182	27.107	15081
				data_2\bb_stim\6\concatenated_time_STIC_20210622-001418\rois\displacementDF_dictionary.pickle	745547	40505	23.178	27.128	15083
				data_2\bb_stim\6\concatenated_time_STIC_20210622-001418\rois\displacementDF_dictionary.pickle	745548	40505	23.19	27.123	15084
				data_2\bb_stim\6\concatenated_time_STIC_20210622-001418\rois\displacementDF_dictionary.pickle	745549	40505	23.192	27.134	15085
				data_2\bb_stim\6\concatenated_time_STIC_20210622-001418\rois\displacementDF_dictionary.pickle	745550	40505	23.227	27.111	15086
				data_2\bb_stim\6\concatenated_time_STIC_20210622-001418\rois\displacementDF_dictionary.pickle	745551	40505	23.2	27.135	15087
				data_2\bb_stim\6\concatenated_time_STIC_20210622-001418\rois\displacementDF_dictionary.pickle	745552	40505	23.235	27.107	15088
				data_2\bb_stim\6\concatenated_time_STIC_20210622-001418\rois\displacementDF_dictionary.pickle	745553	40505	23.181	27.087	15088
				data_2\bb_stim\6\concatenated_time_STIC_20210622-001418\rois\displacementDF_dictionary.pickle	745554	40505	23.157	27.142	15090
				data_2\bb_stim\6\concatenated_time_STIC_20210622-001418\rois\displacementDF_dictionary.pickle	745555	40505	23.128	27.152	15091
				data_2\bb_stim\6\concatenated_time_STIC_20210622-001418\rois\displacementDF_dictionary.pickle	745556	40505	23.162	27.136	15091
				data_2\bb_stim\6\concatenated_time_STIC_20210622-001418\rois\displacementDF_dictionary.pickle	745557	40505	23.181	27.136	15093
				data_2\bb_stim\6\concatenated_time_STIC_20210622-001418\rois\displacementDF_dictionary.pickle	745558	40505	23.146	27.092	15094
				data_2\bb_stim\6\concatenated_time_STIC_20210622-001418\rois\displacementDF_dictionary.pickle	745559	40505	23.174	27.158	15094
				data_2\bb_stim\6\concatenated_time_STIC_20210622-001418\rois\displacementDF_dictionary.pickle	745560	40505	23.147	27.181	15096
				data_2\bb_stim\6\concatenated_time_STIC_20210622-001418\rois\displacementDF_dictionary.pickle	745561	40505	23.157	27.088	15097
				data_2\bb_stim\6\concatenated_time_STIC_20210622-001418\rois\displacementDF_dictionary.pickle	745562	40505	23.203	27.16	15097
				data_2\bb_stim\6\concatenated_time_STIC_20210622-001418\rois\displacementDF_dictionary.pickle	745563	40505	23.209	27.151	15099
				data_2\bb_stim\6\concatenated_time_STIC_20210622-001418\rois\displacementDF_dictionary.pickle	745564	40505	23.186	27.134	15100
				data_2\bb_stim\6\concatenated_time_STIC_20210622-001418\rois\displacementDF_dictionary.pickle	745565	40505	23.215	27.138	15100
				data_2\bb_stim\6\concatenated_time_STIC_20210622-001418\rois\displacementDF_dictionary.pickle	745566	40505	23.21	27.118	15102
				data_2\bb_stim\6\concatenated_time_STIC_20210622-001418\rois\displacementDF_dictionary.pickle	745567	40505	23.187	27.134	15103
				data_2\bb_stim\6\concatenated_time_STIC_20210622-001418\rois\displacementDF_dictionary.pickle	745568	40505	23.166	27.166	15103
				data_2\bb_stim\6\concatenated_time_STIC_20210622-001418\rois\displacementDF_dictionary.pickle	745569	40505	23.225	27.155	15105
				data_2\bb_stim\6\concatenated_time_STIC_20210622-001418\rois\displacementDF_dictionary.pickle	745570	40505	23.229	27.146	15106
				data_2\bb_stim\6\concatenated_time_STIC_20210622-001418\rois\displacementDF_dictionary.pickle	745571	40505	23.221	27.137	15106
				data_2\bb_stim\6\concatenated_time_STIC_20210622-001418\rois\displacementDF_dictionary.pickle	745572	40505	23.211	27.137	15108
				data_2\bb_stim\6\concatenated_time_STIC_20210622-001418\rois\displacementDF_dictionary.pickle	745573	40505	23.25	27.118	15109
				data_2\bb_stim\6\concatenated_time_STIC_20210622-001418\rois\displacementDF_dictionary.pickle	745574	40505	23.221	27.164	15110
				data_2\bb_stim\6\concatenated_time_STIC_20210622-001418\rois\displacementDF_dictionary.pickle	745575	40505	23.216	27.132	15111
				data_2\bb_stim\6\concatenated_time_STIC_20210622-001418\rois\displacementDF_dictionary.pickle	745576	40505	23.222	27.138	15112

## Sheet: Fig. 4c
	Fig. 4c
		cell	step_from_crossing	displacement	condition	stimu			N NUMBERS:					array(['data_2\\aa_ctrl\\10\\concatenated_time_STIC_20210622-154947\\rois',
	15	data_2\aa_ctrl\10\concatenated_time_STIC_20210622-154947\rois	-8	62.2261	aa_ctrl	ctrl			aa_ctrl	23				'data_2\\aa_ctrl\\11\\concatenated_time_STIC_20210622-155323\\rois',
	16	data_2\aa_ctrl\10\concatenated_time_STIC_20210622-154947\rois	-7	154.304	aa_ctrl	ctrl			aa_stim	22				'data_2\\aa_ctrl\\11\\concatenated_time_STIC_20210622-155353\\rois',
	17	data_2\aa_ctrl\10\concatenated_time_STIC_20210622-154947\rois	-6	67.1844	aa_ctrl	ctrl			ab_ctrl	15				'data_2\\aa_ctrl\\12\\concatenated_time_STIC_20210622-155804\\rois',
	18	data_2\aa_ctrl\10\concatenated_time_STIC_20210622-154947\rois	-5	131.221	aa_ctrl	ctrl			ab_stim	13				'data_2\\aa_ctrl\\12\\concatenated_time_STIC_20210622-162018\\rois',
	19	data_2\aa_ctrl\10\concatenated_time_STIC_20210622-154947\rois	-4	128.886	aa_ctrl	ctrl			bb_ctrl	12				'data_2\\aa_ctrl\\13\\concatenated_time_STIC_20210622-155900\\rois',
	20	data_2\aa_ctrl\10\concatenated_time_STIC_20210622-154947\rois	-3	81.3545	aa_ctrl	ctrl			bb_stim	8				'data_2\\aa_ctrl\\13\\concatenated_time_STIC_20210622-155923\\rois',
	21	data_2\aa_ctrl\10\concatenated_time_STIC_20210622-154947\rois	-2	123.491	aa_ctrl	ctrl								'data_2\\aa_ctrl\\14\\concatenated_time_STIC_20210622-155959\\rois',
	22	data_2\aa_ctrl\10\concatenated_time_STIC_20210622-154947\rois	-1	105.796	aa_ctrl	ctrl								'data_2\\aa_ctrl\\14\\concatenated_time_STIC_20210622-160021\\rois',
	23	data_2\aa_ctrl\10\concatenated_time_STIC_20210622-154947\rois	0	129.669	aa_ctrl	ctrl								'data_2\\aa_ctrl\\2\\concatenated_time_STIC_20210622-124612\\rois',
	24	data_2\aa_ctrl\10\concatenated_time_STIC_20210622-154947\rois	1	76.4593	aa_ctrl	ctrl								'data_2\\aa_ctrl\\2\\concatenated_time_STIC_20210622-124757\\rois',
	25	data_2\aa_ctrl\10\concatenated_time_STIC_20210622-154947\rois	2	80.9824	aa_ctrl	ctrl								'data_2\\aa_ctrl\\2\\concatenated_time_STIC_20210622-125147\\rois',
	26	data_2\aa_ctrl\10\concatenated_time_STIC_20210622-154947\rois	3	79.9945	aa_ctrl	ctrl								'data_2\\aa_ctrl\\3\\concatenated_time_STIC_20210622-125942\\rois',
	27	data_2\aa_ctrl\10\concatenated_time_STIC_20210622-154947\rois	4	87.9358	aa_ctrl	ctrl								'data_2\\aa_ctrl\\3\\concatenated_time_STIC_20210622-130019\\rois',
	28	data_2\aa_ctrl\10\concatenated_time_STIC_20210622-154947\rois	5	82.5728	aa_ctrl	ctrl								'data_2\\aa_ctrl\\3\\concatenated_time_STIC_20210622-130042\\rois',
	29	data_2\aa_ctrl\10\concatenated_time_STIC_20210622-154947\rois	6	74.192	aa_ctrl	ctrl								'data_2\\aa_ctrl\\4\\concatenated_time_STIC_20210622-130740\\rois',
	30	data_2\aa_ctrl\10\concatenated_time_STIC_20210622-154947\rois	7	78.3716	aa_ctrl	ctrl								'data_2\\aa_ctrl\\4\\concatenated_time_STIC_20210622-130826\\rois',
	31	data_2\aa_ctrl\10\concatenated_time_STIC_20210622-154947\rois	8	81.5508	aa_ctrl	ctrl								'data_2\\aa_ctrl\\5\\concatenated_time_STIC_20210622-153245\\rois',
	81	data_2\aa_ctrl\11\concatenated_time_STIC_20210622-155323\rois	-8	46.3114	aa_ctrl	ctrl								'data_2\\aa_ctrl\\5\\concatenated_time_STIC_20210622-160457\\rois',
	82	data_2\aa_ctrl\11\concatenated_time_STIC_20210622-155323\rois	-7	83.1687	aa_ctrl	ctrl								'data_2\\aa_ctrl\\5\\concatenated_time_STIC_20210622-161027\\rois',
	83	data_2\aa_ctrl\11\concatenated_time_STIC_20210622-155323\rois	-6	100.68	aa_ctrl	ctrl	(no stats performed for this graph)							'data_2\\aa_ctrl\\6\\concatenated_time_STIC_20210622-153714\\rois',
	84	data_2\aa_ctrl\11\concatenated_time_STIC_20210622-155323\rois	-5	82.6468	aa_ctrl	ctrl								'data_2\\aa_ctrl\\6\\concatenated_time_STIC_20210622-153811\\rois',
	85	data_2\aa_ctrl\11\concatenated_time_STIC_20210622-155323\rois	-4	76.4256	aa_ctrl	ctrl								'data_2\\aa_ctrl\\8\\concatenated_time_STIC_20210622-154444\\rois',
	86	data_2\aa_ctrl\11\concatenated_time_STIC_20210622-155323\rois	-3	128.382	aa_ctrl	ctrl								'data_2\\aa_stim\\1\\concatenated_time_STIC_20210622-125323\\rois',
	87	data_2\aa_ctrl\11\concatenated_time_STIC_20210622-155323\rois	-2	102.587	aa_ctrl	ctrl								'data_2\\aa_stim\\1\\concatenated_time_STIC_20210622-125404\\rois',
	88	data_2\aa_ctrl\11\concatenated_time_STIC_20210622-155323\rois	-1	111.796	aa_ctrl	ctrl								'data_2\\aa_stim\\10\\concatenated_time_STIC_20210622-155024\\rois',
	89	data_2\aa_ctrl\11\concatenated_time_STIC_20210622-155323\rois	0	105.244	aa_ctrl	ctrl								'data_2\\aa_stim\\12\\concatenated_time_STIC_20210622-161919\\rois',
	90	data_2\aa_ctrl\11\concatenated_time_STIC_20210622-155323\rois	1	71.4795	aa_ctrl	ctrl								'data_2\\aa_stim\\12\\concatenated_time_STIC_20210622-161953\\rois',
	91	data_2\aa_ctrl\11\concatenated_time_STIC_20210622-155323\rois	2	79.3048	aa_ctrl	ctrl								'data_2\\aa_stim\\13\\concatenated_time_STIC_20210622-162554\\rois',
	92	data_2\aa_ctrl\11\concatenated_time_STIC_20210622-155323\rois	3	80.5687	aa_ctrl	ctrl								'data_2\\aa_stim\\13\\concatenated_time_STIC_20210622-162634\\rois',
	93	data_2\aa_ctrl\11\concatenated_time_STIC_20210622-155323\rois	4	74.9626	aa_ctrl	ctrl								'data_2\\aa_stim\\14\\concatenated_time_STIC_20210622-162723\\rois',
	94	data_2\aa_ctrl\11\concatenated_time_STIC_20210622-155323\rois	5	76.9303	aa_ctrl	ctrl								'data_2\\aa_stim\\14\\concatenated_time_STIC_20210622-162749\\rois',
	95	data_2\aa_ctrl\11\concatenated_time_STIC_20210622-155323\rois	6	77.5232	aa_ctrl	ctrl								'data_2\\aa_stim\\2\\concatenated_time_STIC_20210622-125531\\rois',
	96	data_2\aa_ctrl\11\concatenated_time_STIC_20210622-155323\rois	7	73.2677	aa_ctrl	ctrl								'data_2\\aa_stim\\2\\concatenated_time_STIC_20210622-125656\\rois',
	97	data_2\aa_ctrl\11\concatenated_time_STIC_20210622-155323\rois	8	82.4965	aa_ctrl	ctrl								'data_2\\aa_stim\\2\\concatenated_time_STIC_20210622-125824\\rois',
	136	data_2\aa_ctrl\11\concatenated_time_STIC_20210622-155353\rois	-1	20	aa_ctrl	ctrl								'data_2\\aa_stim\\3\\concatenated_time_STIC_20210622-130157\\rois',
	137	data_2\aa_ctrl\11\concatenated_time_STIC_20210622-155353\rois	0	97.8782	aa_ctrl	ctrl								'data_2\\aa_stim\\3\\concatenated_time_STIC_20210622-130453\\rois',
	138	data_2\aa_ctrl\11\concatenated_time_STIC_20210622-155353\rois	1	59.2876	aa_ctrl	ctrl								'data_2\\aa_stim\\3\\concatenated_time_STIC_20210622-130553\\rois',
	139	data_2\aa_ctrl\11\concatenated_time_STIC_20210622-155353\rois	2	46.5721	aa_ctrl	ctrl								'data_2\\aa_stim\\4\\concatenated_time_STIC_20210622-160223\\rois',
	140	data_2\aa_ctrl\11\concatenated_time_STIC_20210622-155353\rois	3	77.7247	aa_ctrl	ctrl								'data_2\\aa_stim\\4\\concatenated_time_STIC_20210622-160301\\rois',
	141	data_2\aa_ctrl\11\concatenated_time_STIC_20210622-155353\rois	4	69.0219	aa_ctrl	ctrl								'data_2\\aa_stim\\5\\concatenated_time_STIC_20210622-160546\\rois',
	142	data_2\aa_ctrl\11\concatenated_time_STIC_20210622-155353\rois	5	50.9119	aa_ctrl	ctrl								'data_2\\aa_stim\\5\\concatenated_time_STIC_20210622-160716\\rois',
	143	data_2\aa_ctrl\11\concatenated_time_STIC_20210622-155353\rois	6	64.3837	aa_ctrl	ctrl								'data_2\\aa_stim\\5\\concatenated_time_STIC_20210622-161144\\rois',
	144	data_2\aa_ctrl\11\concatenated_time_STIC_20210622-155353\rois	7	77.331	aa_ctrl	ctrl								'data_2\\aa_stim\\6\\concatenated_time_STIC_20210622-161258\\rois',
	145	data_2\aa_ctrl\11\concatenated_time_STIC_20210622-155353\rois	8	76.4658	aa_ctrl	ctrl								'data_2\\aa_stim\\6\\concatenated_time_STIC_20210622-161351\\rois',
	173	data_2\aa_ctrl\12\concatenated_time_STIC_20210622-155804\rois	-2	125	aa_ctrl	ctrl								'data_2\\ab_ctrl\\1\\concatenated_time_STIC_20210622-174513\\rois',
	174	data_2\aa_ctrl\12\concatenated_time_STIC_20210622-155804\rois	-1	126.286	aa_ctrl	ctrl								'data_2\\ab_ctrl\\1\\concatenated_time_STIC_20210622-174600\\rois',
	175	data_2\aa_ctrl\12\concatenated_time_STIC_20210622-155804\rois	0	93.8703	aa_ctrl	ctrl								'data_2\\ab_ctrl\\2\\concatenated_time_STIC_20210622-174758\\rois',
	176	data_2\aa_ctrl\12\concatenated_time_STIC_20210622-155804\rois	1	63.5407	aa_ctrl	ctrl								'data_2\\ab_ctrl\\2\\concatenated_time_STIC_20210622-174928\\rois',
	177	data_2\aa_ctrl\12\concatenated_time_STIC_20210622-155804\rois	2	83.4692	aa_ctrl	ctrl								'data_2\\ab_ctrl\\3\\concatenated_time_STIC_20210622-175128\\rois',
	178	data_2\aa_ctrl\12\concatenated_time_STIC_20210622-155804\rois	3	76.365	aa_ctrl	ctrl								'data_2\\ab_ctrl\\3\\concatenated_time_STIC_20210622-175201\\rois',
	179	data_2\aa_ctrl\12\concatenated_time_STIC_20210622-155804\rois	4	71.9728	aa_ctrl	ctrl								'data_2\\ab_ctrl\\3\\concatenated_time_STIC_20210622-175225\\rois',
	180	data_2\aa_ctrl\12\concatenated_time_STIC_20210622-155804\rois	5	71.8733	aa_ctrl	ctrl								'data_2\\ab_ctrl\\4\\concatenated_time_STIC_20210622-175416\\rois',
	181	data_2\aa_ctrl\12\concatenated_time_STIC_20210622-155804\rois	6	80.9259	aa_ctrl	ctrl								'data_2\\ab_ctrl\\4\\concatenated_time_STIC_20210622-175517\\rois',
	182	data_2\aa_ctrl\12\concatenated_time_STIC_20210622-155804\rois	7	75.5476	aa_ctrl	ctrl								'data_2\\ab_ctrl\\5\\concatenated_time_STIC_20210622-175809\\rois',
	183	data_2\aa_ctrl\12\concatenated_time_STIC_20210622-155804\rois	8	78.1143	aa_ctrl	ctrl								'data_2\\ab_ctrl\\5\\concatenated_time_STIC_20210623-002248\\rois',
	227	data_2\aa_ctrl\12\concatenated_time_STIC_20210622-162018\rois	0	120.079	aa_ctrl	ctrl								'data_2\\ab_ctrl\\6\\concatenated_time_STIC_20210623-002323\\rois',
	228	data_2\aa_ctrl\12\concatenated_time_STIC_20210622-162018\rois	1	50.4401	aa_ctrl	ctrl								'data_2\\ab_ctrl\\6\\concatenated_time_STIC_20210623-002344\\rois',
	229	data_2\aa_ctrl\12\concatenated_time_STIC_20210622-162018\rois	2	62.9592	aa_ctrl	ctrl								'data_2\\ab_ctrl\\8\\concatenated_time_STIC_20210623-002559\\rois',
	230	data_2\aa_ctrl\12\concatenated_time_STIC_20210622-162018\rois	3	66.3631	aa_ctrl	ctrl								'data_2\\ab_ctrl\\8\\concatenated_time_STIC_20210623-002731\\rois',
	231	data_2\aa_ctrl\12\concatenated_time_STIC_20210622-162018\rois	4	52.5844	aa_ctrl	ctrl								'data_2\\ab_stim\\1\\concatenated_time_STIC_20210623-003737\\rois',
	232	data_2\aa_ctrl\12\concatenated_time_STIC_20210622-162018\rois	5	104.336	aa_ctrl	ctrl								'data_2\\ab_stim\\3\\concatenated_time_STIC_20210623-004438\\rois',
	233	data_2\aa_ctrl\12\concatenated_time_STIC_20210622-162018\rois	6	103.025	aa_ctrl	ctrl								'data_2\\ab_stim\\3\\concatenated_time_STIC_20210623-004542\\rois',
	234	data_2\aa_ctrl\12\concatenated_time_STIC_20210622-162018\rois	7	100.603	aa_ctrl	ctrl								'data_2\\ab_stim\\3\\concatenated_time_STIC_20210623-004703\\rois',
	235	data_2\aa_ctrl\12\concatenated_time_STIC_20210622-162018\rois	8	69.0797	aa_ctrl	ctrl								'data_2\\ab_stim\\4\\concatenated_time_STIC_20210623-004848\\rois',
	255	data_2\aa_ctrl\13\concatenated_time_STIC_20210622-155900\rois	-8	52.5745	aa_ctrl	ctrl								'data_2\\ab_stim\\4\\concatenated_time_STIC_20210623-005022\\rois',
	256	data_2\aa_ctrl\13\concatenated_time_STIC_20210622-155900\rois	-7	142.567	aa_ctrl	ctrl								'data_2\\ab_stim\\5\\concatenated_time_STIC_20210623-005312\\rois',
	257	data_2\aa_ctrl\13\concatenated_time_STIC_20210622-155900\rois	-6	122.14	aa_ctrl	ctrl								'data_2\\ab_stim\\5\\concatenated_time_STIC_20210623-005553\\rois',
	258	data_2\aa_ctrl\13\concatenated_time_STIC_20210622-155900\rois	-5	97.4387	aa_ctrl	ctrl								'data_2\\ab_stim\\6\\concatenated_time_STIC_20210623-005726\\rois',
	259	data_2\aa_ctrl\13\concatenated_time_STIC_20210622-155900\rois	-4	81.3588	aa_ctrl	ctrl								'data_2\\ab_stim\\6\\concatenated_time_STIC_20210623-005843\\rois',
	260	data_2\aa_ctrl\13\concatenated_time_STIC_20210622-155900\rois	-3	96.398	aa_ctrl	ctrl								'data_2\\ab_stim\\7\\concatenated_time_STIC_20210623-010040\\rois',
	261	data_2\aa_ctrl\13\concatenated_time_STIC_20210622-155900\rois	-2	121.901	aa_ctrl	ctrl								'data_2\\ab_stim\\7\\concatenated_time_STIC_20210623-010137\\rois',
	262	data_2\aa_ctrl\13\concatenated_time_STIC_20210622-155900\rois	-1	115.884	aa_ctrl	ctrl								'data_2\\ab_stim\\8\\concatenated_time_STIC_20210623-010304\\rois',
	263	data_2\aa_ctrl\13\concatenated_time_STIC_20210622-155900\rois	0	117.979	aa_ctrl	ctrl								'data_2\\bb_ctrl\\1\\concatenated_time_STIC_20210618-161352\\rois',
	264	data_2\aa_ctrl\13\concatenated_time_STIC_20210622-155900\rois	1	66.0557	aa_ctrl	ctrl								'data_2\\bb_ctrl\\1\\concatenated_time_STIC_20210618-161643\\rois',
	265	data_2\aa_ctrl\13\concatenated_time_STIC_20210622-155900\rois	2	72.6577	aa_ctrl	ctrl								'data_2\\bb_ctrl\\1\\concatenated_time_STIC_20210618-162024\\rois',
	266	data_2\aa_ctrl\13\concatenated_time_STIC_20210622-155900\rois	3	72.3967	aa_ctrl	ctrl								'data_2\\bb_ctrl\\3\\concatenated_time_STIC_20210618-162518\\rois',
	267	data_2\aa_ctrl\13\concatenated_time_STIC_20210622-155900\rois	4	71.2485	aa_ctrl	ctrl								'data_2\\bb_ctrl\\3\\concatenated_time_STIC_20210618-162622\\rois',
	268	data_2\aa_ctrl\13\concatenated_time_STIC_20210622-155900\rois	5	75.3093	aa_ctrl	ctrl								'data_2\\bb_ctrl\\4\\concatenated_time_STIC_20210618-163104\\rois',
	269	data_2\aa_ctrl\13\concatenated_time_STIC_20210622-155900\rois	6	69.3278	aa_ctrl	ctrl								'data_2\\bb_ctrl\\4\\concatenated_time_STIC_20210618-163434\\rois',
	270	data_2\aa_ctrl\13\concatenated_time_STIC_20210622-155900\rois	7	64.5717	aa_ctrl	ctrl								'data_2\\bb_ctrl\\5\\concatenated_time_STIC_20210618-163616\\rois',
	271	data_2\aa_ctrl\13\concatenated_time_STIC_20210622-155900\rois	8	71.5912	aa_ctrl	ctrl								'data_2\\bb_ctrl\\5\\concatenated_time_STIC_20210618-163807\\rois',
	457	data_2\aa_ctrl\13\concatenated_time_STIC_20210622-155923\rois	-1	104.755	aa_ctrl	ctrl								'data_2\\bb_ctrl\\6\\concatenated_time_STIC_20210618-164038\\rois',
	458	data_2\aa_ctrl\13\concatenated_time_STIC_20210622-155923\rois	0	98.322	aa_ctrl	ctrl								'data_2\\bb_ctrl\\6\\concatenated_time_STIC_20210618-164506\\rois',
	459	data_2\aa_ctrl\13\concatenated_time_STIC_20210622-155923\rois	1	68.6397	aa_ctrl	ctrl								'data_2\\bb_ctrl\\6\\concatenated_time_STIC_20210618-164807\\rois',
	460	data_2\aa_ctrl\13\concatenated_time_STIC_20210622-155923\rois	2	89.925	aa_ctrl	ctrl								'data_2\\bb_stim\\2\\concatenated_time_STIC_20210621-234726\\rois',
	461	data_2\aa_ctrl\13\concatenated_time_STIC_20210622-155923\rois	3	84.7532	aa_ctrl	ctrl								'data_2\\bb_stim\\3\\concatenated_time_STIC_20210621-235330\\rois',
	462	data_2\aa_ctrl\13\concatenated_time_STIC_20210622-155923\rois	4	64.2392	aa_ctrl	ctrl								'data_2\\bb_stim\\4\\concatenated_time_STIC_20210621-235744\\rois',
	463	data_2\aa_ctrl\13\concatenated_time_STIC_20210622-155923\rois	5	65.0751	aa_ctrl	ctrl								'data_2\\bb_stim\\5\\concatenated_time_STIC_20210622-000642\\rois',
	464	data_2\aa_ctrl\13\concatenated_time_STIC_20210622-155923\rois	6	62.653	aa_ctrl	ctrl								'data_2\\bb_stim\\5\\concatenated_time_STIC_20210622-000819\\rois',
	465	data_2\aa_ctrl\13\concatenated_time_STIC_20210622-155923\rois	7	64.6468	aa_ctrl	ctrl								'data_2\\bb_stim\\6\\concatenated_time_STIC_20210622-001122\\rois',
	466	data_2\aa_ctrl\13\concatenated_time_STIC_20210622-155923\rois	8	68.9234	aa_ctrl	ctrl								'data_2\\bb_stim\\6\\concatenated_time_STIC_20210622-001418\\rois',
	530	data_2\aa_ctrl\14\concatenated_time_STIC_20210622-155959\rois	-4	85.5862	aa_ctrl	ctrl								'data_2\\bb_stim\\6\\concatenated_time_STIC_20210622-001634\\rois'],
	531	data_2\aa_ctrl\14\concatenated_time_STIC_20210622-155959\rois	-3	81.0062	aa_ctrl	ctrl								dtype=object)
	532	data_2\aa_ctrl\14\concatenated_time_STIC_20210622-155959\rois	-2	67.4375	aa_ctrl	ctrl
	533	data_2\aa_ctrl\14\concatenated_time_STIC_20210622-155959\rois	-1	99.589	aa_ctrl	ctrl
	534	data_2\aa_ctrl\14\concatenated_time_STIC_20210622-155959\rois	0	88.2709	aa_ctrl	ctrl
	535	data_2\aa_ctrl\14\concatenated_time_STIC_20210622-155959\rois	1	49.193	aa_ctrl	ctrl
	536	data_2\aa_ctrl\14\concatenated_time_STIC_20210622-155959\rois	2	65.1767	aa_ctrl	ctrl
	537	data_2\aa_ctrl\14\concatenated_time_STIC_20210622-155959\rois	3	70.3641	aa_ctrl	ctrl
	538	data_2\aa_ctrl\14\concatenated_time_STIC_20210622-155959\rois	4	70.2266	aa_ctrl	ctrl
	539	data_2\aa_ctrl\14\concatenated_time_STIC_20210622-155959\rois	5	59.6498	aa_ctrl	ctrl
	540	data_2\aa_ctrl\14\concatenated_time_STIC_20210622-155959\rois	6	60.1189	aa_ctrl	ctrl
	541	data_2\aa_ctrl\14\concatenated_time_STIC_20210622-155959\rois	7	59.2602	aa_ctrl	ctrl
	542	data_2\aa_ctrl\14\concatenated_time_STIC_20210622-155959\rois	8	62.6683	aa_ctrl	ctrl
	579	data_2\aa_ctrl\14\concatenated_time_STIC_20210622-160021\rois	-1	43.613	aa_ctrl	ctrl
	580	data_2\aa_ctrl\14\concatenated_time_STIC_20210622-160021\rois	0	63.7203	aa_ctrl	ctrl
	581	data_2\aa_ctrl\14\concatenated_time_STIC_20210622-160021\rois	1	62.6585	aa_ctrl	ctrl
	582	data_2\aa_ctrl\14\concatenated_time_STIC_20210622-160021\rois	2	51.5056	aa_ctrl	ctrl
	583	data_2\aa_ctrl\14\concatenated_time_STIC_20210622-160021\rois	3	71.6753	aa_ctrl	ctrl
	584	data_2\aa_ctrl\14\concatenated_time_STIC_20210622-160021\rois	4	87.0941	aa_ctrl	ctrl
	585	data_2\aa_ctrl\14\concatenated_time_STIC_20210622-160021\rois	5	64.9869	aa_ctrl	ctrl
	586	data_2\aa_ctrl\14\concatenated_time_STIC_20210622-160021\rois	6	54.1252	aa_ctrl	ctrl
	587	data_2\aa_ctrl\14\concatenated_time_STIC_20210622-160021\rois	7	54.4235	aa_ctrl	ctrl
	588	data_2\aa_ctrl\14\concatenated_time_STIC_20210622-160021\rois	8	76.674	aa_ctrl	ctrl
	610	data_2\aa_ctrl\2\concatenated_time_STIC_20210622-124612\rois	-1	81.3766	aa_ctrl	ctrl
	611	data_2\aa_ctrl\2\concatenated_time_STIC_20210622-124612\rois	0	93.67	aa_ctrl	ctrl
	612	data_2\aa_ctrl\2\concatenated_time_STIC_20210622-124612\rois	1	60.1034	aa_ctrl	ctrl
	613	data_2\aa_ctrl\2\concatenated_time_STIC_20210622-124612\rois	2	76.8291	aa_ctrl	ctrl
	614	data_2\aa_ctrl\2\concatenated_time_STIC_20210622-124612\rois	3	68.1434	aa_ctrl	ctrl
	615	data_2\aa_ctrl\2\concatenated_time_STIC_20210622-124612\rois	4	59.9236	aa_ctrl	ctrl
	616	data_2\aa_ctrl\2\concatenated_time_STIC_20210622-124612\rois	5	70.5843	aa_ctrl	ctrl
	617	data_2\aa_ctrl\2\concatenated_time_STIC_20210622-124612\rois	6	58.5988	aa_ctrl	ctrl
	618	data_2\aa_ctrl\2\concatenated_time_STIC_20210622-124612\rois	7	52.8721	aa_ctrl	ctrl
	619	data_2\aa_ctrl\2\concatenated_time_STIC_20210622-124612\rois	8	60.9331	aa_ctrl	ctrl
	656	data_2\aa_ctrl\2\concatenated_time_STIC_20210622-124757\rois	-8	80.067	aa_ctrl	ctrl
	657	data_2\aa_ctrl\2\concatenated_time_STIC_20210622-124757\rois	-7	59.1166	aa_ctrl	ctrl
	658	data_2\aa_ctrl\2\concatenated_time_STIC_20210622-124757\rois	-6	93.4898	aa_ctrl	ctrl
	659	data_2\aa_ctrl\2\concatenated_time_STIC_20210622-124757\rois	-5	142.363	aa_ctrl	ctrl
	660	data_2\aa_ctrl\2\concatenated_time_STIC_20210622-124757\rois	-4	92.5961	aa_ctrl	ctrl
	661	data_2\aa_ctrl\2\concatenated_time_STIC_20210622-124757\rois	-3	92.1255	aa_ctrl	ctrl
	662	data_2\aa_ctrl\2\concatenated_time_STIC_20210622-124757\rois	-2	92.0531	aa_ctrl	ctrl
	663	data_2\aa_ctrl\2\concatenated_time_STIC_20210622-124757\rois	-1	109.939	aa_ctrl	ctrl
	664	data_2\aa_ctrl\2\concatenated_time_STIC_20210622-124757\rois	0	101.356	aa_ctrl	ctrl
	665	data_2\aa_ctrl\2\concatenated_time_STIC_20210622-124757\rois	1	60.8979	aa_ctrl	ctrl
	666	data_2\aa_ctrl\2\concatenated_time_STIC_20210622-124757\rois	2	69.746	aa_ctrl	ctrl
	667	data_2\aa_ctrl\2\concatenated_time_STIC_20210622-124757\rois	3	69.9913	aa_ctrl	ctrl
	668	data_2\aa_ctrl\2\concatenated_time_STIC_20210622-124757\rois	4	66.9807	aa_ctrl	ctrl
	669	data_2\aa_ctrl\2\concatenated_time_STIC_20210622-124757\rois	5	69.8635	aa_ctrl	ctrl
	670	data_2\aa_ctrl\2\concatenated_time_STIC_20210622-124757\rois	6	69.3558	aa_ctrl	ctrl
	671	data_2\aa_ctrl\2\concatenated_time_STIC_20210622-124757\rois	7	64.9181	aa_ctrl	ctrl
	672	data_2\aa_ctrl\2\concatenated_time_STIC_20210622-124757\rois	8	62.4533	aa_ctrl	ctrl
	711	data_2\aa_ctrl\2\concatenated_time_STIC_20210622-125147\rois	-2	143.49	aa_ctrl	ctrl
	712	data_2\aa_ctrl\2\concatenated_time_STIC_20210622-125147\rois	-1	116.519	aa_ctrl	ctrl
	713	data_2\aa_ctrl\2\concatenated_time_STIC_20210622-125147\rois	0	97.3999	aa_ctrl	ctrl
	714	data_2\aa_ctrl\2\concatenated_time_STIC_20210622-125147\rois	1	60.5915	aa_ctrl	ctrl
	715	data_2\aa_ctrl\2\concatenated_time_STIC_20210622-125147\rois	2	70.9678	aa_ctrl	ctrl
	716	data_2\aa_ctrl\2\concatenated_time_STIC_20210622-125147\rois	3	71.7636	aa_ctrl	ctrl
	717	data_2\aa_ctrl\2\concatenated_time_STIC_20210622-125147\rois	4	81.0741	aa_ctrl	ctrl
	718	data_2\aa_ctrl\2\concatenated_time_STIC_20210622-125147\rois	5	70.8377	aa_ctrl	ctrl
	719	data_2\aa_ctrl\2\concatenated_time_STIC_20210622-125147\rois	6	66.5633	aa_ctrl	ctrl
	720	data_2\aa_ctrl\2\concatenated_time_STIC_20210622-125147\rois	7	55.0287	aa_ctrl	ctrl
	721	data_2\aa_ctrl\2\concatenated_time_STIC_20210622-125147\rois	8	57.3328	aa_ctrl	ctrl
	774	data_2\aa_ctrl\3\concatenated_time_STIC_20210622-125942\rois	-6	56.6127	aa_ctrl	ctrl
	775	data_2\aa_ctrl\3\concatenated_time_STIC_20210622-125942\rois	-5	95.1893	aa_ctrl	ctrl
	776	data_2\aa_ctrl\3\concatenated_time_STIC_20210622-125942\rois	-4	75.8155	aa_ctrl	ctrl
	777	data_2\aa_ctrl\3\concatenated_time_STIC_20210622-125942\rois	-3	69.4183	aa_ctrl	ctrl
	778	data_2\aa_ctrl\3\concatenated_time_STIC_20210622-125942\rois	-2	108.454	aa_ctrl	ctrl
	779	data_2\aa_ctrl\3\concatenated_time_STIC_20210622-125942\rois	-1	140.397	aa_ctrl	ctrl
	780	data_2\aa_ctrl\3\concatenated_time_STIC_20210622-125942\rois	0	111.633	aa_ctrl	ctrl
	781	data_2\aa_ctrl\3\concatenated_time_STIC_20210622-125942\rois	1	72.8838	aa_ctrl	ctrl
	782	data_2\aa_ctrl\3\concatenated_time_STIC_20210622-125942\rois	2	87.5722	aa_ctrl	ctrl
	783	data_2\aa_ctrl\3\concatenated_time_STIC_20210622-125942\rois	3	80.3133	aa_ctrl	ctrl
	784	data_2\aa_ctrl\3\concatenated_time_STIC_20210622-125942\rois	4	80.6587	aa_ctrl	ctrl
	785	data_2\aa_ctrl\3\concatenated_time_STIC_20210622-125942\rois	5	70.6247	aa_ctrl	ctrl
	786	data_2\aa_ctrl\3\concatenated_time_STIC_20210622-125942\rois	6	80.526	aa_ctrl	ctrl
	787	data_2\aa_ctrl\3\concatenated_time_STIC_20210622-125942\rois	7	71.7389	aa_ctrl	ctrl
	788	data_2\aa_ctrl\3\concatenated_time_STIC_20210622-125942\rois	8	73.7178	aa_ctrl	ctrl
	822	data_2\aa_ctrl\3\concatenated_time_STIC_20210622-130019\rois	-6	62.482	aa_ctrl	ctrl
	823	data_2\aa_ctrl\3\concatenated_time_STIC_20210622-130019\rois	-5	243.705	aa_ctrl	ctrl
	824	data_2\aa_ctrl\3\concatenated_time_STIC_20210622-130019\rois	-4	257.263	aa_ctrl	ctrl
	825	data_2\aa_ctrl\3\concatenated_time_STIC_20210622-130019\rois	-3	121.413	aa_ctrl	ctrl
	826	data_2\aa_ctrl\3\concatenated_time_STIC_20210622-130019\rois	-2	38.833	aa_ctrl	ctrl
	827	data_2\aa_ctrl\3\concatenated_time_STIC_20210622-130019\rois	-1	135.748	aa_ctrl	ctrl
	828	data_2\aa_ctrl\3\concatenated_time_STIC_20210622-130019\rois	0	88.8159	aa_ctrl	ctrl
	829	data_2\aa_ctrl\3\concatenated_time_STIC_20210622-130019\rois	1	67.4202	aa_ctrl	ctrl
	830	data_2\aa_ctrl\3\concatenated_time_STIC_20210622-130019\rois	2	66.7986	aa_ctrl	ctrl
	831	data_2\aa_ctrl\3\concatenated_time_STIC_20210622-130019\rois	3	79.7009	aa_ctrl	ctrl
	832	data_2\aa_ctrl\3\concatenated_time_STIC_20210622-130019\rois	4	52.078	aa_ctrl	ctrl
	833	data_2\aa_ctrl\3\concatenated_time_STIC_20210622-130019\rois	5	78.6344	aa_ctrl	ctrl
	834	data_2\aa_ctrl\3\concatenated_time_STIC_20210622-130019\rois	6	81.4211	aa_ctrl	ctrl
	835	data_2\aa_ctrl\3\concatenated_time_STIC_20210622-130019\rois	7	93.3609	aa_ctrl	ctrl
	836	data_2\aa_ctrl\3\concatenated_time_STIC_20210622-130019\rois	8	89.5337	aa_ctrl	ctrl
	872	data_2\aa_ctrl\3\concatenated_time_STIC_20210622-130042\rois	0	121.245	aa_ctrl	ctrl
	873	data_2\aa_ctrl\3\concatenated_time_STIC_20210622-130042\rois	1	67.4722	aa_ctrl	ctrl
	874	data_2\aa_ctrl\3\concatenated_time_STIC_20210622-130042\rois	2	88.5948	aa_ctrl	ctrl
	875	data_2\aa_ctrl\3\concatenated_time_STIC_20210622-130042\rois	3	81.2274	aa_ctrl	ctrl
	876	data_2\aa_ctrl\3\concatenated_time_STIC_20210622-130042\rois	4	72.5592	aa_ctrl	ctrl
	877	data_2\aa_ctrl\3\concatenated_time_STIC_20210622-130042\rois	5	86.1914	aa_ctrl	ctrl
	878	data_2\aa_ctrl\3\concatenated_time_STIC_20210622-130042\rois	6	63.9137	aa_ctrl	ctrl
	879	data_2\aa_ctrl\3\concatenated_time_STIC_20210622-130042\rois	7	90.2939	aa_ctrl	ctrl
	880	data_2\aa_ctrl\3\concatenated_time_STIC_20210622-130042\rois	8	94.8942	aa_ctrl	ctrl
	904	data_2\aa_ctrl\4\concatenated_time_STIC_20210622-130740\rois	-8	102.266	aa_ctrl	ctrl
	905	data_2\aa_ctrl\4\concatenated_time_STIC_20210622-130740\rois	-7	124.847	aa_ctrl	ctrl
	906	data_2\aa_ctrl\4\concatenated_time_STIC_20210622-130740\rois	-6	117.522	aa_ctrl	ctrl
	907	data_2\aa_ctrl\4\concatenated_time_STIC_20210622-130740\rois	-5	78.26	aa_ctrl	ctrl
	908	data_2\aa_ctrl\4\concatenated_time_STIC_20210622-130740\rois	-4	103.076	aa_ctrl	ctrl
	909	data_2\aa_ctrl\4\concatenated_time_STIC_20210622-130740\rois	-3	73.0194	aa_ctrl	ctrl
	910	data_2\aa_ctrl\4\concatenated_time_STIC_20210622-130740\rois	-2	129.475	aa_ctrl	ctrl
	911	data_2\aa_ctrl\4\concatenated_time_STIC_20210622-130740\rois	-1	128.853	aa_ctrl	ctrl
	912	data_2\aa_ctrl\4\concatenated_time_STIC_20210622-130740\rois	0	102.785	aa_ctrl	ctrl
	913	data_2\aa_ctrl\4\concatenated_time_STIC_20210622-130740\rois	1	71.4838	aa_ctrl	ctrl
	914	data_2\aa_ctrl\4\concatenated_time_STIC_20210622-130740\rois	2	76.6449	aa_ctrl	ctrl
	915	data_2\aa_ctrl\4\concatenated_time_STIC_20210622-130740\rois	3	72.6224	aa_ctrl	ctrl
	916	data_2\aa_ctrl\4\concatenated_time_STIC_20210622-130740\rois	4	75.1292	aa_ctrl	ctrl
	917	data_2\aa_ctrl\4\concatenated_time_STIC_20210622-130740\rois	5	74.6861	aa_ctrl	ctrl
	918	data_2\aa_ctrl\4\concatenated_time_STIC_20210622-130740\rois	6	73.6309	aa_ctrl	ctrl
	919	data_2\aa_ctrl\4\concatenated_time_STIC_20210622-130740\rois	7	68.064	aa_ctrl	ctrl
	920	data_2\aa_ctrl\4\concatenated_time_STIC_20210622-130740\rois	8	74.4893	aa_ctrl	ctrl
	1009	data_2\aa_ctrl\4\concatenated_time_STIC_20210622-130826\rois	-7	86.6605	aa_ctrl	ctrl
	1010	data_2\aa_ctrl\4\concatenated_time_STIC_20210622-130826\rois	-6	68.9784	aa_ctrl	ctrl
	1011	data_2\aa_ctrl\4\concatenated_time_STIC_20210622-130826\rois	-5	99.9613	aa_ctrl	ctrl
	1012	data_2\aa_ctrl\4\concatenated_time_STIC_20210622-130826\rois	-4	158.86	aa_ctrl	ctrl
	1013	data_2\aa_ctrl\4\concatenated_time_STIC_20210622-130826\rois	-3	91.159	aa_ctrl	ctrl
	1014	data_2\aa_ctrl\4\concatenated_time_STIC_20210622-130826\rois	-2	74.3771	aa_ctrl	ctrl
	1015	data_2\aa_ctrl\4\concatenated_time_STIC_20210622-130826\rois	-1	75.7155	aa_ctrl	ctrl
	1016	data_2\aa_ctrl\4\concatenated_time_STIC_20210622-130826\rois	0	85.0497	aa_ctrl	ctrl
	1017	data_2\aa_ctrl\4\concatenated_time_STIC_20210622-130826\rois	1	60.3289	aa_ctrl	ctrl
	1018	data_2\aa_ctrl\4\concatenated_time_STIC_20210622-130826\rois	2	68.1711	aa_ctrl	ctrl
	1019	data_2\aa_ctrl\4\concatenated_time_STIC_20210622-130826\rois	3	67.8322	aa_ctrl	ctrl
	1020	data_2\aa_ctrl\4\concatenated_time_STIC_20210622-130826\rois	4	64.7462	aa_ctrl	ctrl
	1021	data_2\aa_ctrl\4\concatenated_time_STIC_20210622-130826\rois	5	70.1232	aa_ctrl	ctrl
	1022	data_2\aa_ctrl\4\concatenated_time_STIC_20210622-130826\rois	6	62.0647	aa_ctrl	ctrl
	1023	data_2\aa_ctrl\4\concatenated_time_STIC_20210622-130826\rois	7	63.0481	aa_ctrl	ctrl
	1024	data_2\aa_ctrl\4\concatenated_time_STIC_20210622-130826\rois	8	65.8207	aa_ctrl	ctrl
	1078	data_2\aa_ctrl\5\concatenated_time_STIC_20210622-153245\rois	-3	71.2618	aa_ctrl	ctrl
	1079	data_2\aa_ctrl\5\concatenated_time_STIC_20210622-153245\rois	-2	106.642	aa_ctrl	ctrl
	1080	data_2\aa_ctrl\5\concatenated_time_STIC_20210622-153245\rois	-1	125.106	aa_ctrl	ctrl
	1081	data_2\aa_ctrl\5\concatenated_time_STIC_20210622-153245\rois	0	95.8559	aa_ctrl	ctrl
	1082	data_2\aa_ctrl\5\concatenated_time_STIC_20210622-153245\rois	1	55.5605	aa_ctrl	ctrl
	1083	data_2\aa_ctrl\5\concatenated_time_STIC_20210622-153245\rois	2	66.4702	aa_ctrl	ctrl
	1084	data_2\aa_ctrl\5\concatenated_time_STIC_20210622-153245\rois	3	55.7097	aa_ctrl	ctrl
	1085	data_2\aa_ctrl\5\concatenated_time_STIC_20210622-153245\rois	4	60.075	aa_ctrl	ctrl
	1086	data_2\aa_ctrl\5\concatenated_time_STIC_20210622-153245\rois	5	64.1411	aa_ctrl	ctrl
	1087	data_2\aa_ctrl\5\concatenated_time_STIC_20210622-153245\rois	6	62.7552	aa_ctrl	ctrl
	1088	data_2\aa_ctrl\5\concatenated_time_STIC_20210622-153245\rois	7	62.3071	aa_ctrl	ctrl
	1089	data_2\aa_ctrl\5\concatenated_time_STIC_20210622-153245\rois	8	73.7035	aa_ctrl	ctrl
	1118	data_2\aa_ctrl\5\concatenated_time_STIC_20210622-160457\rois	-1	102.658	aa_ctrl	ctrl
	1119	data_2\aa_ctrl\5\concatenated_time_STIC_20210622-160457\rois	0	90.2495	aa_ctrl	ctrl
	1120	data_2\aa_ctrl\5\concatenated_time_STIC_20210622-160457\rois	1	56.2608	aa_ctrl	ctrl
	1121	data_2\aa_ctrl\5\concatenated_time_STIC_20210622-160457\rois	2	82.5191	aa_ctrl	ctrl
	1122	data_2\aa_ctrl\5\concatenated_time_STIC_20210622-160457\rois	3	66.4449	aa_ctrl	ctrl
	1123	data_2\aa_ctrl\5\concatenated_time_STIC_20210622-160457\rois	4	71.4354	aa_ctrl	ctrl
	1124	data_2\aa_ctrl\5\concatenated_time_STIC_20210622-160457\rois	5	72.2739	aa_ctrl	ctrl
	1125	data_2\aa_ctrl\5\concatenated_time_STIC_20210622-160457\rois	6	62.6265	aa_ctrl	ctrl
	1126	data_2\aa_ctrl\5\concatenated_time_STIC_20210622-160457\rois	7	56.8088	aa_ctrl	ctrl
	1127	data_2\aa_ctrl\5\concatenated_time_STIC_20210622-160457\rois	8	55.2563	aa_ctrl	ctrl
	1150	data_2\aa_ctrl\5\concatenated_time_STIC_20210622-161027\rois	-8	96.5205	aa_ctrl	ctrl
	1151	data_2\aa_ctrl\5\concatenated_time_STIC_20210622-161027\rois	-7	131.333	aa_ctrl	ctrl
	1152	data_2\aa_ctrl\5\concatenated_time_STIC_20210622-161027\rois	-6	97.85	aa_ctrl	ctrl
	1153	data_2\aa_ctrl\5\concatenated_time_STIC_20210622-161027\rois	-5	155.363	aa_ctrl	ctrl
	1154	data_2\aa_ctrl\5\concatenated_time_STIC_20210622-161027\rois	-4	135.45	aa_ctrl	ctrl
	1155	data_2\aa_ctrl\5\concatenated_time_STIC_20210622-161027\rois	-3	105.843	aa_ctrl	ctrl
	1156	data_2\aa_ctrl\5\concatenated_time_STIC_20210622-161027\rois	-2	142.713	aa_ctrl	ctrl
	1157	data_2\aa_ctrl\5\concatenated_time_STIC_20210622-161027\rois	-1	98.538	aa_ctrl	ctrl
	1158	data_2\aa_ctrl\5\concatenated_time_STIC_20210622-161027\rois	0	96.2779	aa_ctrl	ctrl
	1159	data_2\aa_ctrl\5\concatenated_time_STIC_20210622-161027\rois	1	70.3927	aa_ctrl	ctrl
	1160	data_2\aa_ctrl\5\concatenated_time_STIC_20210622-161027\rois	2	67.3094	aa_ctrl	ctrl
	1161	data_2\aa_ctrl\5\concatenated_time_STIC_20210622-161027\rois	3	60.548	aa_ctrl	ctrl
	1162	data_2\aa_ctrl\5\concatenated_time_STIC_20210622-161027\rois	4	67.3488	aa_ctrl	ctrl
	1163	data_2\aa_ctrl\5\concatenated_time_STIC_20210622-161027\rois	5	66.0765	aa_ctrl	ctrl
	1164	data_2\aa_ctrl\5\concatenated_time_STIC_20210622-161027\rois	6	63.8027	aa_ctrl	ctrl
	1165	data_2\aa_ctrl\5\concatenated_time_STIC_20210622-161027\rois	7	72.9058	aa_ctrl	ctrl
	1166	data_2\aa_ctrl\5\concatenated_time_STIC_20210622-161027\rois	8	73.345	aa_ctrl	ctrl
	1199	data_2\aa_ctrl\6\concatenated_time_STIC_20210622-153714\rois	-8	174.201	aa_ctrl	ctrl
	1200	data_2\aa_ctrl\6\concatenated_time_STIC_20210622-153714\rois	-7	103.812	aa_ctrl	ctrl
	1201	data_2\aa_ctrl\6\concatenated_time_STIC_20210622-153714\rois	-6	43.8292	aa_ctrl	ctrl
	1202	data_2\aa_ctrl\6\concatenated_time_STIC_20210622-153714\rois	-5	96.0052	aa_ctrl	ctrl
	1203	data_2\aa_ctrl\6\concatenated_time_STIC_20210622-153714\rois	-4	98.6786	aa_ctrl	ctrl
	1204	data_2\aa_ctrl\6\concatenated_time_STIC_20210622-153714\rois	-3	134.101	aa_ctrl	ctrl
	1205	data_2\aa_ctrl\6\concatenated_time_STIC_20210622-153714\rois	-2	96.9371	aa_ctrl	ctrl
	1206	data_2\aa_ctrl\6\concatenated_time_STIC_20210622-153714\rois	-1	97.9615	aa_ctrl	ctrl
	1207	data_2\aa_ctrl\6\concatenated_time_STIC_20210622-153714\rois	0	100.24	aa_ctrl	ctrl
	1208	data_2\aa_ctrl\6\concatenated_time_STIC_20210622-153714\rois	1	66.3962	aa_ctrl	ctrl
	1209	data_2\aa_ctrl\6\concatenated_time_STIC_20210622-153714\rois	2	70.3701	aa_ctrl	ctrl
	1210	data_2\aa_ctrl\6\concatenated_time_STIC_20210622-153714\rois	3	67.9251	aa_ctrl	ctrl
	1211	data_2\aa_ctrl\6\concatenated_time_STIC_20210622-153714\rois	4	67.3321	aa_ctrl	ctrl
	1212	data_2\aa_ctrl\6\concatenated_time_STIC_20210622-153714\rois	5	68.9598	aa_ctrl	ctrl
	1213	data_2\aa_ctrl\6\concatenated_time_STIC_20210622-153714\rois	6	66.3573	aa_ctrl	ctrl
	1214	data_2\aa_ctrl\6\concatenated_time_STIC_20210622-153714\rois	7	65.7328	aa_ctrl	ctrl
	1215	data_2\aa_ctrl\6\concatenated_time_STIC_20210622-153714\rois	8	66.4579	aa_ctrl	ctrl
	1273	data_2\aa_ctrl\6\concatenated_time_STIC_20210622-153811\rois	-8	185.971	aa_ctrl	ctrl
	1274	data_2\aa_ctrl\6\concatenated_time_STIC_20210622-153811\rois	-7	126.143	aa_ctrl	ctrl
	1275	data_2\aa_ctrl\6\concatenated_time_STIC_20210622-153811\rois	-6	81.3227	aa_ctrl	ctrl
	1276	data_2\aa_ctrl\6\concatenated_time_STIC_20210622-153811\rois	-5	87.3272	aa_ctrl	ctrl
	1277	data_2\aa_ctrl\6\concatenated_time_STIC_20210622-153811\rois	-4	89.9284	aa_ctrl	ctrl
	1278	data_2\aa_ctrl\6\concatenated_time_STIC_20210622-153811\rois	-3	139.24	aa_ctrl	ctrl
	1279	data_2\aa_ctrl\6\concatenated_time_STIC_20210622-153811\rois	-2	91.1186	aa_ctrl	ctrl
	1280	data_2\aa_ctrl\6\concatenated_time_STIC_20210622-153811\rois	-1	116.467	aa_ctrl	ctrl
	1281	data_2\aa_ctrl\6\concatenated_time_STIC_20210622-153811\rois	0	119.019	aa_ctrl	ctrl
	1282	data_2\aa_ctrl\6\concatenated_time_STIC_20210622-153811\rois	1	71.7164	aa_ctrl	ctrl
	1283	data_2\aa_ctrl\6\concatenated_time_STIC_20210622-153811\rois	2	76.7713	aa_ctrl	ctrl
	1284	data_2\aa_ctrl\6\concatenated_time_STIC_20210622-153811\rois	3	75.5475	aa_ctrl	ctrl
	1285	data_2\aa_ctrl\6\concatenated_time_STIC_20210622-153811\rois	4	75.1263	aa_ctrl	ctrl
	1286	data_2\aa_ctrl\6\concatenated_time_STIC_20210622-153811\rois	5	74.1593	aa_ctrl	ctrl
	1287	data_2\aa_ctrl\6\concatenated_time_STIC_20210622-153811\rois	6	74.7285	aa_ctrl	ctrl
	1288	data_2\aa_ctrl\6\concatenated_time_STIC_20210622-153811\rois	7	72.3406	aa_ctrl	ctrl
	1289	data_2\aa_ctrl\6\concatenated_time_STIC_20210622-153811\rois	8	77.7954	aa_ctrl	ctrl
	1339	data_2\aa_ctrl\8\concatenated_time_STIC_20210622-154444\rois	-8	83.6002	aa_ctrl	ctrl
	1340	data_2\aa_ctrl\8\concatenated_time_STIC_20210622-154444\rois	-7	51	aa_ctrl	ctrl
	1341	data_2\aa_ctrl\8\concatenated_time_STIC_20210622-154444\rois	-6	47.5079	aa_ctrl	ctrl
	1342	data_2\aa_ctrl\8\concatenated_time_STIC_20210622-154444\rois	-5	68.7095	aa_ctrl	ctrl
	1343	data_2\aa_ctrl\8\concatenated_time_STIC_20210622-154444\rois	-4	123.968	aa_ctrl	ctrl
	1344	data_2\aa_ctrl\8\concatenated_time_STIC_20210622-154444\rois	-3	134.32	aa_ctrl	ctrl
	1345	data_2\aa_ctrl\8\concatenated_time_STIC_20210622-154444\rois	-2	82.1213	aa_ctrl	ctrl
	1346	data_2\aa_ctrl\8\concatenated_time_STIC_20210622-154444\rois	-1	116.141	aa_ctrl	ctrl
	1347	data_2\aa_ctrl\8\concatenated_time_STIC_20210622-154444\rois	0	121.215	aa_ctrl	ctrl
	1348	data_2\aa_ctrl\8\concatenated_time_STIC_20210622-154444\rois	1	80.4162	aa_ctrl	ctrl
	1349	data_2\aa_ctrl\8\concatenated_time_STIC_20210622-154444\rois	2	94.8209	aa_ctrl	ctrl
	1350	data_2\aa_ctrl\8\concatenated_time_STIC_20210622-154444\rois	3	94.2402	aa_ctrl	ctrl
	1351	data_2\aa_ctrl\8\concatenated_time_STIC_20210622-154444\rois	4	79.3243	aa_ctrl	ctrl
	1352	data_2\aa_ctrl\8\concatenated_time_STIC_20210622-154444\rois	5	79.8075	aa_ctrl	ctrl
	1353	data_2\aa_ctrl\8\concatenated_time_STIC_20210622-154444\rois	6	74.9529	aa_ctrl	ctrl
	1354	data_2\aa_ctrl\8\concatenated_time_STIC_20210622-154444\rois	7	86.5788	aa_ctrl	ctrl
	1355	data_2\aa_ctrl\8\concatenated_time_STIC_20210622-154444\rois	8	77.8169	aa_ctrl	ctrl
	1774	data_2\aa_stim\1\concatenated_time_STIC_20210622-125323\rois	-8	130.116	aa_stim	stim
	1775	data_2\aa_stim\1\concatenated_time_STIC_20210622-125323\rois	-7	90.307	aa_stim	stim
	1776	data_2\aa_stim\1\concatenated_time_STIC_20210622-125323\rois	-6	129.541	aa_stim	stim
	1777	data_2\aa_stim\1\concatenated_time_STIC_20210622-125323\rois	-5	76.615	aa_stim	stim
	1778	data_2\aa_stim\1\concatenated_time_STIC_20210622-125323\rois	-4	113.824	aa_stim	stim
	1779	data_2\aa_stim\1\concatenated_time_STIC_20210622-125323\rois	-3	104.539	aa_stim	stim
	1780	data_2\aa_stim\1\concatenated_time_STIC_20210622-125323\rois	-2	78.1251	aa_stim	stim
	1781	data_2\aa_stim\1\concatenated_time_STIC_20210622-125323\rois	-1	85.6966	aa_stim	stim
	1782	data_2\aa_stim\1\concatenated_time_STIC_20210622-125323\rois	0	93.4124	aa_stim	stim
	1783	data_2\aa_stim\1\concatenated_time_STIC_20210622-125323\rois	1	57.3977	aa_stim	stim
	1784	data_2\aa_stim\1\concatenated_time_STIC_20210622-125323\rois	2	66.442	aa_stim	stim
	1785	data_2\aa_stim\1\concatenated_time_STIC_20210622-125323\rois	3	69.8164	aa_stim	stim
	1786	data_2\aa_stim\1\concatenated_time_STIC_20210622-125323\rois	4	68.2394	aa_stim	stim
	1787	data_2\aa_stim\1\concatenated_time_STIC_20210622-125323\rois	5	70.9553	aa_stim	stim
	1788	data_2\aa_stim\1\concatenated_time_STIC_20210622-125323\rois	6	69.7393	aa_stim	stim
	1789	data_2\aa_stim\1\concatenated_time_STIC_20210622-125323\rois	7	73.3698	aa_stim	stim
	1790	data_2\aa_stim\1\concatenated_time_STIC_20210622-125323\rois	8	67.2734	aa_stim	stim
	1826	data_2\aa_stim\1\concatenated_time_STIC_20210622-125404\rois	-8	57.4282	aa_stim	stim
	1827	data_2\aa_stim\1\concatenated_time_STIC_20210622-125404\rois	-7	70.8378	aa_stim	stim
	1828	data_2\aa_stim\1\concatenated_time_STIC_20210622-125404\rois	-6	52.1536	aa_stim	stim
	1829	data_2\aa_stim\1\concatenated_time_STIC_20210622-125404\rois	-5	40.3113	aa_stim	stim
	1830	data_2\aa_stim\1\concatenated_time_STIC_20210622-125404\rois	-4	27.5862	aa_stim	stim
	1831	data_2\aa_stim\1\concatenated_time_STIC_20210622-125404\rois	-3	110.055	aa_stim	stim
	1832	data_2\aa_stim\1\concatenated_time_STIC_20210622-125404\rois	-2	105.905	aa_stim	stim
	1833	data_2\aa_stim\1\concatenated_time_STIC_20210622-125404\rois	-1	100.252	aa_stim	stim
	1834	data_2\aa_stim\1\concatenated_time_STIC_20210622-125404\rois	0	94.637	aa_stim	stim
	1835	data_2\aa_stim\1\concatenated_time_STIC_20210622-125404\rois	1	68.7382	aa_stim	stim
	1836	data_2\aa_stim\1\concatenated_time_STIC_20210622-125404\rois	2	76.1367	aa_stim	stim
	1837	data_2\aa_stim\1\concatenated_time_STIC_20210622-125404\rois	3	70.4117	aa_stim	stim
	1838	data_2\aa_stim\1\concatenated_time_STIC_20210622-125404\rois	4	67.9154	aa_stim	stim
	1839	data_2\aa_stim\1\concatenated_time_STIC_20210622-125404\rois	5	75.1283	aa_stim	stim
	1840	data_2\aa_stim\1\concatenated_time_STIC_20210622-125404\rois	6	68.5265	aa_stim	stim
	1841	data_2\aa_stim\1\concatenated_time_STIC_20210622-125404\rois	7	71.471	aa_stim	stim
	1842	data_2\aa_stim\1\concatenated_time_STIC_20210622-125404\rois	8	73.5081	aa_stim	stim
	1869	data_2\aa_stim\10\concatenated_time_STIC_20210622-155024\rois	-6	97.1288	aa_stim	stim
	1870	data_2\aa_stim\10\concatenated_time_STIC_20210622-155024\rois	-5	111.342	aa_stim	stim
	1871	data_2\aa_stim\10\concatenated_time_STIC_20210622-155024\rois	-4	174.814	aa_stim	stim
	1872	data_2\aa_stim\10\concatenated_time_STIC_20210622-155024\rois	-3	94.8031	aa_stim	stim
	1873	data_2\aa_stim\10\concatenated_time_STIC_20210622-155024\rois	-2	120.345	aa_stim	stim
	1874	data_2\aa_stim\10\concatenated_time_STIC_20210622-155024\rois	-1	119.719	aa_stim	stim
	1875	data_2\aa_stim\10\concatenated_time_STIC_20210622-155024\rois	0	121.724	aa_stim	stim
	1876	data_2\aa_stim\10\concatenated_time_STIC_20210622-155024\rois	1	77.7987	aa_stim	stim
	1877	data_2\aa_stim\10\concatenated_time_STIC_20210622-155024\rois	2	88.5822	aa_stim	stim
	1878	data_2\aa_stim\10\concatenated_time_STIC_20210622-155024\rois	3	88.6797	aa_stim	stim
	1879	data_2\aa_stim\10\concatenated_time_STIC_20210622-155024\rois	4	86.457	aa_stim	stim
	1880	data_2\aa_stim\10\concatenated_time_STIC_20210622-155024\rois	5	86.7335	aa_stim	stim
	1881	data_2\aa_stim\10\concatenated_time_STIC_20210622-155024\rois	6	92.7576	aa_stim	stim
	1882	data_2\aa_stim\10\concatenated_time_STIC_20210622-155024\rois	7	97.3259	aa_stim	stim
	1883	data_2\aa_stim\10\concatenated_time_STIC_20210622-155024\rois	8	102.603	aa_stim	stim
	1914	data_2\aa_stim\12\concatenated_time_STIC_20210622-161919\rois	-2	187.022	aa_stim	stim
	1915	data_2\aa_stim\12\concatenated_time_STIC_20210622-161919\rois	-1	176.179	aa_stim	stim
	1916	data_2\aa_stim\12\concatenated_time_STIC_20210622-161919\rois	0	95.6101	aa_stim	stim
	1917	data_2\aa_stim\12\concatenated_time_STIC_20210622-161919\rois	1	70.3456	aa_stim	stim
	1918	data_2\aa_stim\12\concatenated_time_STIC_20210622-161919\rois	2	84.6633	aa_stim	stim
	1919	data_2\aa_stim\12\concatenated_time_STIC_20210622-161919\rois	3	84.7296	aa_stim	stim
	1920	data_2\aa_stim\12\concatenated_time_STIC_20210622-161919\rois	4	79.053	aa_stim	stim
	1921	data_2\aa_stim\12\concatenated_time_STIC_20210622-161919\rois	5	79.2348	aa_stim	stim
	1922	data_2\aa_stim\12\concatenated_time_STIC_20210622-161919\rois	6	79.3699	aa_stim	stim
	1923	data_2\aa_stim\12\concatenated_time_STIC_20210622-161919\rois	7	74.1368	aa_stim	stim
	1924	data_2\aa_stim\12\concatenated_time_STIC_20210622-161919\rois	8	75.5158	aa_stim	stim
	1942	data_2\aa_stim\12\concatenated_time_STIC_20210622-161953\rois	-2	105.095	aa_stim	stim
	1943	data_2\aa_stim\12\concatenated_time_STIC_20210622-161953\rois	-1	98.8171	aa_stim	stim
	1944	data_2\aa_stim\12\concatenated_time_STIC_20210622-161953\rois	0	143.414	aa_stim	stim
	1945	data_2\aa_stim\12\concatenated_time_STIC_20210622-161953\rois	1	86.5849	aa_stim	stim
	1946	data_2\aa_stim\12\concatenated_time_STIC_20210622-161953\rois	2	91.2799	aa_stim	stim
	1947	data_2\aa_stim\12\concatenated_time_STIC_20210622-161953\rois	3	94.0408	aa_stim	stim
	1948	data_2\aa_stim\12\concatenated_time_STIC_20210622-161953\rois	4	70.0928	aa_stim	stim
	1949	data_2\aa_stim\12\concatenated_time_STIC_20210622-161953\rois	5	90.6758	aa_stim	stim
	1950	data_2\aa_stim\12\concatenated_time_STIC_20210622-161953\rois	6	88.0205	aa_stim	stim
	1951	data_2\aa_stim\12\concatenated_time_STIC_20210622-161953\rois	7	78.4394	aa_stim	stim
	1952	data_2\aa_stim\12\concatenated_time_STIC_20210622-161953\rois	8	77.9757	aa_stim	stim
	2017	data_2\aa_stim\13\concatenated_time_STIC_20210622-162554\rois	-8	83.7394	aa_stim	stim
	2018	data_2\aa_stim\13\concatenated_time_STIC_20210622-162554\rois	-7	111.121	aa_stim	stim
	2019	data_2\aa_stim\13\concatenated_time_STIC_20210622-162554\rois	-6	89.3345	aa_stim	stim
	2020	data_2\aa_stim\13\concatenated_time_STIC_20210622-162554\rois	-5	87.4964	aa_stim	stim
	2021	data_2\aa_stim\13\concatenated_time_STIC_20210622-162554\rois	-4	102.602	aa_stim	stim
	2022	data_2\aa_stim\13\concatenated_time_STIC_20210622-162554\rois	-3	98.7152	aa_stim	stim
	2023	data_2\aa_stim\13\concatenated_time_STIC_20210622-162554\rois	-2	98.4286	aa_stim	stim
	2024	data_2\aa_stim\13\concatenated_time_STIC_20210622-162554\rois	-1	119.855	aa_stim	stim
	2025	data_2\aa_stim\13\concatenated_time_STIC_20210622-162554\rois	0	119.772	aa_stim	stim
	2026	data_2\aa_stim\13\concatenated_time_STIC_20210622-162554\rois	1	74.3853	aa_stim	stim
	2027	data_2\aa_stim\13\concatenated_time_STIC_20210622-162554\rois	2	84.216	aa_stim	stim
	2028	data_2\aa_stim\13\concatenated_time_STIC_20210622-162554\rois	3	84.6183	aa_stim	stim
	2029	data_2\aa_stim\13\concatenated_time_STIC_20210622-162554\rois	4	79.8924	aa_stim	stim
	2030	data_2\aa_stim\13\concatenated_time_STIC_20210622-162554\rois	5	77.2613	aa_stim	stim
	2031	data_2\aa_stim\13\concatenated_time_STIC_20210622-162554\rois	6	73.3722	aa_stim	stim
	2032	data_2\aa_stim\13\concatenated_time_STIC_20210622-162554\rois	7	75.1811	aa_stim	stim
	2033	data_2\aa_stim\13\concatenated_time_STIC_20210622-162554\rois	8	70.762	aa_stim	stim
	2131	data_2\aa_stim\13\concatenated_time_STIC_20210622-162634\rois	-7	86.6833	aa_stim	stim
	2132	data_2\aa_stim\13\concatenated_time_STIC_20210622-162634\rois	-6	44.7214	aa_stim	stim
	2133	data_2\aa_stim\13\concatenated_time_STIC_20210622-162634\rois	-5	84.5813	aa_stim	stim
	2134	data_2\aa_stim\13\concatenated_time_STIC_20210622-162634\rois	-4	67.9412	aa_stim	stim
	2135	data_2\aa_stim\13\concatenated_time_STIC_20210622-162634\rois	-3	107.966	aa_stim	stim
	2136	data_2\aa_stim\13\concatenated_time_STIC_20210622-162634\rois	-2	127.733	aa_stim	stim
	2137	data_2\aa_stim\13\concatenated_time_STIC_20210622-162634\rois	-1	103.964	aa_stim	stim
	2138	data_2\aa_stim\13\concatenated_time_STIC_20210622-162634\rois	0	104.831	aa_stim	stim
	2139	data_2\aa_stim\13\concatenated_time_STIC_20210622-162634\rois	1	74.4443	aa_stim	stim
	2140	data_2\aa_stim\13\concatenated_time_STIC_20210622-162634\rois	2	88.6833	aa_stim	stim
	2141	data_2\aa_stim\13\concatenated_time_STIC_20210622-162634\rois	3	88.9216	aa_stim	stim
	2142	data_2\aa_stim\13\concatenated_time_STIC_20210622-162634\rois	4	77.4855	aa_stim	stim
	2143	data_2\aa_stim\13\concatenated_time_STIC_20210622-162634\rois	5	73.1572	aa_stim	stim
	2144	data_2\aa_stim\13\concatenated_time_STIC_20210622-162634\rois	6	76.2492	aa_stim	stim
	2145	data_2\aa_stim\13\concatenated_time_STIC_20210622-162634\rois	7	82.3435	aa_stim	stim
	2146	data_2\aa_stim\13\concatenated_time_STIC_20210622-162634\rois	8	80.6006	aa_stim	stim
	2203	data_2\aa_stim\14\concatenated_time_STIC_20210622-162723\rois	-8	87.8283	aa_stim	stim
	2204	data_2\aa_stim\14\concatenated_time_STIC_20210622-162723\rois	-7	52.5435	aa_stim	stim
	2205	data_2\aa_stim\14\concatenated_time_STIC_20210622-162723\rois	-6	60.1714	aa_stim	stim
	2206	data_2\aa_stim\14\concatenated_time_STIC_20210622-162723\rois	-5	91.8767	aa_stim	stim
	2207	data_2\aa_stim\14\concatenated_time_STIC_20210622-162723\rois	-4	64.4906	aa_stim	stim
	2208	data_2\aa_stim\14\concatenated_time_STIC_20210622-162723\rois	-3	103.994	aa_stim	stim
	2209	data_2\aa_stim\14\concatenated_time_STIC_20210622-162723\rois	-2	143.587	aa_stim	stim
	2210	data_2\aa_stim\14\concatenated_time_STIC_20210622-162723\rois	-1	91.3146	aa_stim	stim
	2211	data_2\aa_stim\14\concatenated_time_STIC_20210622-162723\rois	0	122.666	aa_stim	stim
	2212	data_2\aa_stim\14\concatenated_time_STIC_20210622-162723\rois	1	64.8029	aa_stim	stim
	2213	data_2\aa_stim\14\concatenated_time_STIC_20210622-162723\rois	2	72.0252	aa_stim	stim
	2214	data_2\aa_stim\14\concatenated_time_STIC_20210622-162723\rois	3	82.7427	aa_stim	stim
	2215	data_2\aa_stim\14\concatenated_time_STIC_20210622-162723\rois	4	87.9142	aa_stim	stim
	2216	data_2\aa_stim\14\concatenated_time_STIC_20210622-162723\rois	5	75.3003	aa_stim	stim
	2217	data_2\aa_stim\14\concatenated_time_STIC_20210622-162723\rois	6	73.0066	aa_stim	stim
	2218	data_2\aa_stim\14\concatenated_time_STIC_20210622-162723\rois	7	82.8814	aa_stim	stim
	2219	data_2\aa_stim\14\concatenated_time_STIC_20210622-162723\rois	8	69.6461	aa_stim	stim
	2243	data_2\aa_stim\14\concatenated_time_STIC_20210622-162749\rois	-6	265.334	aa_stim	stim
	2244	data_2\aa_stim\14\concatenated_time_STIC_20210622-162749\rois	-5	189.011	aa_stim	stim
	2245	data_2\aa_stim\14\concatenated_time_STIC_20210622-162749\rois	-4	159.092	aa_stim	stim
	2246	data_2\aa_stim\14\concatenated_time_STIC_20210622-162749\rois	-3	77.6096	aa_stim	stim
	2247	data_2\aa_stim\14\concatenated_time_STIC_20210622-162749\rois	-2	101.983	aa_stim	stim
	2248	data_2\aa_stim\14\concatenated_time_STIC_20210622-162749\rois	-1	131.143	aa_stim	stim
	2249	data_2\aa_stim\14\concatenated_time_STIC_20210622-162749\rois	0	116.574	aa_stim	stim
	2250	data_2\aa_stim\14\concatenated_time_STIC_20210622-162749\rois	1	87.6879	aa_stim	stim
	2251	data_2\aa_stim\14\concatenated_time_STIC_20210622-162749\rois	2	79.9901	aa_stim	stim
	2252	data_2\aa_stim\14\concatenated_time_STIC_20210622-162749\rois	3	83.4538	aa_stim	stim
	2253	data_2\aa_stim\14\concatenated_time_STIC_20210622-162749\rois	4	80.9914	aa_stim	stim
	2254	data_2\aa_stim\14\concatenated_time_STIC_20210622-162749\rois	5	81.883	aa_stim	stim
	2255	data_2\aa_stim\14\concatenated_time_STIC_20210622-162749\rois	6	76.8127	aa_stim	stim
	2256	data_2\aa_stim\14\concatenated_time_STIC_20210622-162749\rois	7	78.1741	aa_stim	stim
	2257	data_2\aa_stim\14\concatenated_time_STIC_20210622-162749\rois	8	74.1494	aa_stim	stim
	2318	data_2\aa_stim\2\concatenated_time_STIC_20210622-125531\rois	-3	45.5228	aa_stim	stim
	2319	data_2\aa_stim\2\concatenated_time_STIC_20210622-125531\rois	-2	82.5304	aa_stim	stim
	2320	data_2\aa_stim\2\concatenated_time_STIC_20210622-125531\rois	-1	218.609	aa_stim	stim
	2321	data_2\aa_stim\2\concatenated_time_STIC_20210622-125531\rois	0	86.1938	aa_stim	stim
	2322	data_2\aa_stim\2\concatenated_time_STIC_20210622-125531\rois	1	75.3492	aa_stim	stim
	2323	data_2\aa_stim\2\concatenated_time_STIC_20210622-125531\rois	2	84.8903	aa_stim	stim
	2324	data_2\aa_stim\2\concatenated_time_STIC_20210622-125531\rois	3	67.732	aa_stim	stim
	2325	data_2\aa_stim\2\concatenated_time_STIC_20210622-125531\rois	4	53.5023	aa_stim	stim
	2326	data_2\aa_stim\2\concatenated_time_STIC_20210622-125531\rois	5	55.6825	aa_stim	stim
	2327	data_2\aa_stim\2\concatenated_time_STIC_20210622-125531\rois	6	75.8818	aa_stim	stim
	2328	data_2\aa_stim\2\concatenated_time_STIC_20210622-125531\rois	7	60.4431	aa_stim	stim
	2329	data_2\aa_stim\2\concatenated_time_STIC_20210622-125531\rois	8	56.532	aa_stim	stim
	2378	data_2\aa_stim\2\concatenated_time_STIC_20210622-125656\rois	-8	118.729	aa_stim	stim
	2379	data_2\aa_stim\2\concatenated_time_STIC_20210622-125656\rois	-7	84.5838	aa_stim	stim
	2380	data_2\aa_stim\2\concatenated_time_STIC_20210622-125656\rois	-6	82.9282	aa_stim	stim
	2381	data_2\aa_stim\2\concatenated_time_STIC_20210622-125656\rois	-5	79.5765	aa_stim	stim
	2382	data_2\aa_stim\2\concatenated_time_STIC_20210622-125656\rois	-4	90.3697	aa_stim	stim
	2383	data_2\aa_stim\2\concatenated_time_STIC_20210622-125656\rois	-3	87.5047	aa_stim	stim
	2384	data_2\aa_stim\2\concatenated_time_STIC_20210622-125656\rois	-2	94.7849	aa_stim	stim
	2385	data_2\aa_stim\2\concatenated_time_STIC_20210622-125656\rois	-1	113.395	aa_stim	stim
	2386	data_2\aa_stim\2\concatenated_time_STIC_20210622-125656\rois	0	104.641	aa_stim	stim
	2387	data_2\aa_stim\2\concatenated_time_STIC_20210622-125656\rois	1	65.916	aa_stim	stim
	2388	data_2\aa_stim\2\concatenated_time_STIC_20210622-125656\rois	2	74.2523	aa_stim	stim
	2389	data_2\aa_stim\2\concatenated_time_STIC_20210622-125656\rois	3	66.6599	aa_stim	stim
	2390	data_2\aa_stim\2\concatenated_time_STIC_20210622-125656\rois	4	69.8579	aa_stim	stim
	2391	data_2\aa_stim\2\concatenated_time_STIC_20210622-125656\rois	5	74.3621	aa_stim	stim
	2392	data_2\aa_stim\2\concatenated_time_STIC_20210622-125656\rois	6	73.3911	aa_stim	stim
	2393	data_2\aa_stim\2\concatenated_time_STIC_20210622-125656\rois	7	69.4661	aa_stim	stim
	2394	data_2\aa_stim\2\concatenated_time_STIC_20210622-125656\rois	8	66.8899	aa_stim	stim
	2474	data_2\aa_stim\2\concatenated_time_STIC_20210622-125824\rois	-8	39.0512	aa_stim	stim
	2475	data_2\aa_stim\2\concatenated_time_STIC_20210622-125824\rois	-7	140.043	aa_stim	stim
	2476	data_2\aa_stim\2\concatenated_time_STIC_20210622-125824\rois	-6	150.091	aa_stim	stim
	2477	data_2\aa_stim\2\concatenated_time_STIC_20210622-125824\rois	-5	146.906	aa_stim	stim
	2478	data_2\aa_stim\2\concatenated_time_STIC_20210622-125824\rois	-4	162.372	aa_stim	stim
	2479	data_2\aa_stim\2\concatenated_time_STIC_20210622-125824\rois	-3	62.9537	aa_stim	stim
	2480	data_2\aa_stim\2\concatenated_time_STIC_20210622-125824\rois	-2	85.8562	aa_stim	stim
	2481	data_2\aa_stim\2\concatenated_time_STIC_20210622-125824\rois	-1	175.841	aa_stim	stim
	2482	data_2\aa_stim\2\concatenated_time_STIC_20210622-125824\rois	0	115.874	aa_stim	stim
	2483	data_2\aa_stim\2\concatenated_time_STIC_20210622-125824\rois	1	78.7218	aa_stim	stim
	2484	data_2\aa_stim\2\concatenated_time_STIC_20210622-125824\rois	2	72.3626	aa_stim	stim
	2485	data_2\aa_stim\2\concatenated_time_STIC_20210622-125824\rois	3	78.1899	aa_stim	stim
	2486	data_2\aa_stim\2\concatenated_time_STIC_20210622-125824\rois	4	92.5692	aa_stim	stim
	2487	data_2\aa_stim\2\concatenated_time_STIC_20210622-125824\rois	5	79.4827	aa_stim	stim
	2488	data_2\aa_stim\2\concatenated_time_STIC_20210622-125824\rois	6	82.7979	aa_stim	stim
	2489	data_2\aa_stim\2\concatenated_time_STIC_20210622-125824\rois	7	78.3188	aa_stim	stim
	2490	data_2\aa_stim\2\concatenated_time_STIC_20210622-125824\rois	8	70.5382	aa_stim	stim
	2527	data_2\aa_stim\3\concatenated_time_STIC_20210622-130157\rois	-8	91.751	aa_stim	stim
	2528	data_2\aa_stim\3\concatenated_time_STIC_20210622-130157\rois	-7	63.3889	aa_stim	stim
	2529	data_2\aa_stim\3\concatenated_time_STIC_20210622-130157\rois	-6	78.3888	aa_stim	stim
	2530	data_2\aa_stim\3\concatenated_time_STIC_20210622-130157\rois	-5	92.6501	aa_stim	stim
	2531	data_2\aa_stim\3\concatenated_time_STIC_20210622-130157\rois	-4	83.5355	aa_stim	stim
	2532	data_2\aa_stim\3\concatenated_time_STIC_20210622-130157\rois	-3	79.656	aa_stim	stim
	2533	data_2\aa_stim\3\concatenated_time_STIC_20210622-130157\rois	-2	95.7684	aa_stim	stim
	2534	data_2\aa_stim\3\concatenated_time_STIC_20210622-130157\rois	-1	96.6383	aa_stim	stim
	2535	data_2\aa_stim\3\concatenated_time_STIC_20210622-130157\rois	0	99.0034	aa_stim	stim
	2536	data_2\aa_stim\3\concatenated_time_STIC_20210622-130157\rois	1	63.5803	aa_stim	stim
	2537	data_2\aa_stim\3\concatenated_time_STIC_20210622-130157\rois	2	70.0829	aa_stim	stim
	2538	data_2\aa_stim\3\concatenated_time_STIC_20210622-130157\rois	3	73.9725	aa_stim	stim
	2539	data_2\aa_stim\3\concatenated_time_STIC_20210622-130157\rois	4	65.3466	aa_stim	stim
	2540	data_2\aa_stim\3\concatenated_time_STIC_20210622-130157\rois	5	72.0778	aa_stim	stim
	2541	data_2\aa_stim\3\concatenated_time_STIC_20210622-130157\rois	6	66.3298	aa_stim	stim
	2542	data_2\aa_stim\3\concatenated_time_STIC_20210622-130157\rois	7	64.4588	aa_stim	stim
	2543	data_2\aa_stim\3\concatenated_time_STIC_20210622-130157\rois	8	62.6342	aa_stim	stim
	2631	data_2\aa_stim\3\concatenated_time_STIC_20210622-130453\rois	-8	11.4018	aa_stim	stim
	2632	data_2\aa_stim\3\concatenated_time_STIC_20210622-130453\rois	-7	99.339	aa_stim	stim
	2633	data_2\aa_stim\3\concatenated_time_STIC_20210622-130453\rois	-6	77.0974	aa_stim	stim
	2634	data_2\aa_stim\3\concatenated_time_STIC_20210622-130453\rois	-5	84.3689	aa_stim	stim
	2635	data_2\aa_stim\3\concatenated_time_STIC_20210622-130453\rois	-4	51.9369	aa_stim	stim
	2636	data_2\aa_stim\3\concatenated_time_STIC_20210622-130453\rois	-3	100.457	aa_stim	stim
	2637	data_2\aa_stim\3\concatenated_time_STIC_20210622-130453\rois	-2	93.0493	aa_stim	stim
	2638	data_2\aa_stim\3\concatenated_time_STIC_20210622-130453\rois	-1	83.7801	aa_stim	stim
	2639	data_2\aa_stim\3\concatenated_time_STIC_20210622-130453\rois	0	97.3945	aa_stim	stim
	2640	data_2\aa_stim\3\concatenated_time_STIC_20210622-130453\rois	1	71.3741	aa_stim	stim
	2641	data_2\aa_stim\3\concatenated_time_STIC_20210622-130453\rois	2	87.3623	aa_stim	stim
	2642	data_2\aa_stim\3\concatenated_time_STIC_20210622-130453\rois	3	83.1454	aa_stim	stim
	2643	data_2\aa_stim\3\concatenated_time_STIC_20210622-130453\rois	4	77.9704	aa_stim	stim
	2644	data_2\aa_stim\3\concatenated_time_STIC_20210622-130453\rois	5	76.7828	aa_stim	stim
	2645	data_2\aa_stim\3\concatenated_time_STIC_20210622-130453\rois	6	74.3349	aa_stim	stim
	2646	data_2\aa_stim\3\concatenated_time_STIC_20210622-130453\rois	7	79.5368	aa_stim	stim
	2647	data_2\aa_stim\3\concatenated_time_STIC_20210622-130453\rois	8	70.3991	aa_stim	stim
	2701	data_2\aa_stim\3\concatenated_time_STIC_20210622-130553\rois	-2	126.27	aa_stim	stim
	2702	data_2\aa_stim\3\concatenated_time_STIC_20210622-130553\rois	-1	90.2688	aa_stim	stim
	2703	data_2\aa_stim\3\concatenated_time_STIC_20210622-130553\rois	0	90.6182	aa_stim	stim
	2704	data_2\aa_stim\3\concatenated_time_STIC_20210622-130553\rois	1	55.9845	aa_stim	stim
	2705	data_2\aa_stim\3\concatenated_time_STIC_20210622-130553\rois	2	68.0647	aa_stim	stim
	2706	data_2\aa_stim\3\concatenated_time_STIC_20210622-130553\rois	3	57.1423	aa_stim	stim
	2707	data_2\aa_stim\3\concatenated_time_STIC_20210622-130553\rois	4	65.2628	aa_stim	stim
	2708	data_2\aa_stim\3\concatenated_time_STIC_20210622-130553\rois	5	69.1567	aa_stim	stim
	2709	data_2\aa_stim\3\concatenated_time_STIC_20210622-130553\rois	6	63.4673	aa_stim	stim
	2710	data_2\aa_stim\3\concatenated_time_STIC_20210622-130553\rois	7	72.2066	aa_stim	stim
	2711	data_2\aa_stim\3\concatenated_time_STIC_20210622-130553\rois	8	68.0104	aa_stim	stim
	2849	data_2\aa_stim\4\concatenated_time_STIC_20210622-160223\rois	-8	54.5126	aa_stim	stim
	2850	data_2\aa_stim\4\concatenated_time_STIC_20210622-160223\rois	-7	89.5364	aa_stim	stim
	2851	data_2\aa_stim\4\concatenated_time_STIC_20210622-160223\rois	-6	70.8748	aa_stim	stim
	2852	data_2\aa_stim\4\concatenated_time_STIC_20210622-160223\rois	-5	74.7866	aa_stim	stim
	2853	data_2\aa_stim\4\concatenated_time_STIC_20210622-160223\rois	-4	77.3057	aa_stim	stim
	2854	data_2\aa_stim\4\concatenated_time_STIC_20210622-160223\rois	-3	81.146	aa_stim	stim
	2855	data_2\aa_stim\4\concatenated_time_STIC_20210622-160223\rois	-2	121.943	aa_stim	stim
	2856	data_2\aa_stim\4\concatenated_time_STIC_20210622-160223\rois	-1	112.9	aa_stim	stim
	2857	data_2\aa_stim\4\concatenated_time_STIC_20210622-160223\rois	0	106.857	aa_stim	stim
	2858	data_2\aa_stim\4\concatenated_time_STIC_20210622-160223\rois	1	65.4449	aa_stim	stim
	2859	data_2\aa_stim\4\concatenated_time_STIC_20210622-160223\rois	2	70.5718	aa_stim	stim
	2860	data_2\aa_stim\4\concatenated_time_STIC_20210622-160223\rois	3	73.8461	aa_stim	stim
	2861	data_2\aa_stim\4\concatenated_time_STIC_20210622-160223\rois	4	70.9502	aa_stim	stim
	2862	data_2\aa_stim\4\concatenated_time_STIC_20210622-160223\rois	5	65.0838	aa_stim	stim
	2863	data_2\aa_stim\4\concatenated_time_STIC_20210622-160223\rois	6	64.0188	aa_stim	stim
	2864	data_2\aa_stim\4\concatenated_time_STIC_20210622-160223\rois	7	64.7955	aa_stim	stim
	2865	data_2\aa_stim\4\concatenated_time_STIC_20210622-160223\rois	8	69.7355	aa_stim	stim
	2923	data_2\aa_stim\4\concatenated_time_STIC_20210622-160301\rois	-8	90.4681	aa_stim	stim
	2924	data_2\aa_stim\4\concatenated_time_STIC_20210622-160301\rois	-7	133.447	aa_stim	stim
	2925	data_2\aa_stim\4\concatenated_time_STIC_20210622-160301\rois	-6	108.752	aa_stim	stim
	2926	data_2\aa_stim\4\concatenated_time_STIC_20210622-160301\rois	-5	91.9367	aa_stim	stim
	2927	data_2\aa_stim\4\concatenated_time_STIC_20210622-160301\rois	-4	95.0181	aa_stim	stim
	2928	data_2\aa_stim\4\concatenated_time_STIC_20210622-160301\rois	-3	82.2479	aa_stim	stim
	2929	data_2\aa_stim\4\concatenated_time_STIC_20210622-160301\rois	-2	80.0549	aa_stim	stim
	2930	data_2\aa_stim\4\concatenated_time_STIC_20210622-160301\rois	-1	95.4977	aa_stim	stim
	2931	data_2\aa_stim\4\concatenated_time_STIC_20210622-160301\rois	0	98.663	aa_stim	stim
	2932	data_2\aa_stim\4\concatenated_time_STIC_20210622-160301\rois	1	62.3237	aa_stim	stim
	2933	data_2\aa_stim\4\concatenated_time_STIC_20210622-160301\rois	2	66.1916	aa_stim	stim
	2934	data_2\aa_stim\4\concatenated_time_STIC_20210622-160301\rois	3	65.8781	aa_stim	stim
	2935	data_2\aa_stim\4\concatenated_time_STIC_20210622-160301\rois	4	69.1261	aa_stim	stim
	2936	data_2\aa_stim\4\concatenated_time_STIC_20210622-160301\rois	5	65.4051	aa_stim	stim
	2937	data_2\aa_stim\4\concatenated_time_STIC_20210622-160301\rois	6	65.7273	aa_stim	stim
	2938	data_2\aa_stim\4\concatenated_time_STIC_20210622-160301\rois	7	65.5304	aa_stim	stim
	2939	data_2\aa_stim\4\concatenated_time_STIC_20210622-160301\rois	8	64.8468	aa_stim	stim
	3009	data_2\aa_stim\5\concatenated_time_STIC_20210622-160546\rois	-7	56.3028	aa_stim	stim
	3010	data_2\aa_stim\5\concatenated_time_STIC_20210622-160546\rois	-6	59.4811	aa_stim	stim
	3011	data_2\aa_stim\5\concatenated_time_STIC_20210622-160546\rois	-5	100.896	aa_stim	stim
	3012	data_2\aa_stim\5\concatenated_time_STIC_20210622-160546\rois	-4	67.0298	aa_stim	stim
	3013	data_2\aa_stim\5\concatenated_time_STIC_20210622-160546\rois	-3	65.9148	aa_stim	stim
	3014	data_2\aa_stim\5\concatenated_time_STIC_20210622-160546\rois	-2	80.8002	aa_stim	stim
	3015	data_2\aa_stim\5\concatenated_time_STIC_20210622-160546\rois	-1	98.6716	aa_stim	stim
	3016	data_2\aa_stim\5\concatenated_time_STIC_20210622-160546\rois	0	84.2149	aa_stim	stim
	3017	data_2\aa_stim\5\concatenated_time_STIC_20210622-160546\rois	1	54.7691	aa_stim	stim
	3018	data_2\aa_stim\5\concatenated_time_STIC_20210622-160546\rois	2	75.6256	aa_stim	stim
	3019	data_2\aa_stim\5\concatenated_time_STIC_20210622-160546\rois	3	73.8535	aa_stim	stim
	3020	data_2\aa_stim\5\concatenated_time_STIC_20210622-160546\rois	4	69.8531	aa_stim	stim
	3021	data_2\aa_stim\5\concatenated_time_STIC_20210622-160546\rois	5	71.3717	aa_stim	stim
	3022	data_2\aa_stim\5\concatenated_time_STIC_20210622-160546\rois	6	76.2692	aa_stim	stim
	3023	data_2\aa_stim\5\concatenated_time_STIC_20210622-160546\rois	7	50.5144	aa_stim	stim
	3024	data_2\aa_stim\5\concatenated_time_STIC_20210622-160546\rois	8	50.3081	aa_stim	stim
	3062	data_2\aa_stim\5\concatenated_time_STIC_20210622-160716\rois	-6	248.676	aa_stim	stim
	3063	data_2\aa_stim\5\concatenated_time_STIC_20210622-160716\rois	-5	56.3205	aa_stim	stim
	3064	data_2\aa_stim\5\concatenated_time_STIC_20210622-160716\rois	-4	37.9415	aa_stim	stim
	3065	data_2\aa_stim\5\concatenated_time_STIC_20210622-160716\rois	-3	32.8938	aa_stim	stim
	3066	data_2\aa_stim\5\concatenated_time_STIC_20210622-160716\rois	-2	181.65	aa_stim	stim
	3067	data_2\aa_stim\5\concatenated_time_STIC_20210622-160716\rois	-1	86.8159	aa_stim	stim
	3068	data_2\aa_stim\5\concatenated_time_STIC_20210622-160716\rois	0	70.713	aa_stim	stim
	3069	data_2\aa_stim\5\concatenated_time_STIC_20210622-160716\rois	1	25.6016	aa_stim	stim
	3070	data_2\aa_stim\5\concatenated_time_STIC_20210622-160716\rois	2	45.8717	aa_stim	stim
	3071	data_2\aa_stim\5\concatenated_time_STIC_20210622-160716\rois	3	55.5484	aa_stim	stim
	3072	data_2\aa_stim\5\concatenated_time_STIC_20210622-160716\rois	4	60.4798	aa_stim	stim
	3073	data_2\aa_stim\5\concatenated_time_STIC_20210622-160716\rois	5	75.2666	aa_stim	stim
	3074	data_2\aa_stim\5\concatenated_time_STIC_20210622-160716\rois	6	67.9142	aa_stim	stim
	3075	data_2\aa_stim\5\concatenated_time_STIC_20210622-160716\rois	7	73.161	aa_stim	stim
	3076	data_2\aa_stim\5\concatenated_time_STIC_20210622-160716\rois	8	89.6153	aa_stim	stim
	3086	data_2\aa_stim\5\concatenated_time_STIC_20210622-161144\rois	-8	81.577	aa_stim	stim
	3087	data_2\aa_stim\5\concatenated_time_STIC_20210622-161144\rois	-7	45.2223	aa_stim	stim
	3088	data_2\aa_stim\5\concatenated_time_STIC_20210622-161144\rois	-6	70.0111	aa_stim	stim
	3089	data_2\aa_stim\5\concatenated_time_STIC_20210622-161144\rois	-5	107.923	aa_stim	stim
	3090	data_2\aa_stim\5\concatenated_time_STIC_20210622-161144\rois	-4	104.016	aa_stim	stim
	3091	data_2\aa_stim\5\concatenated_time_STIC_20210622-161144\rois	-3	81.5439	aa_stim	stim
	3092	data_2\aa_stim\5\concatenated_time_STIC_20210622-161144\rois	-2	86.2463	aa_stim	stim
	3093	data_2\aa_stim\5\concatenated_time_STIC_20210622-161144\rois	-1	125.081	aa_stim	stim
	3094	data_2\aa_stim\5\concatenated_time_STIC_20210622-161144\rois	0	101.128	aa_stim	stim
	3095	data_2\aa_stim\5\concatenated_time_STIC_20210622-161144\rois	1	65.4761	aa_stim	stim
	3096	data_2\aa_stim\5\concatenated_time_STIC_20210622-161144\rois	2	74.2145	aa_stim	stim
	3097	data_2\aa_stim\5\concatenated_time_STIC_20210622-161144\rois	3	76.3017	aa_stim	stim
	3098	data_2\aa_stim\5\concatenated_time_STIC_20210622-161144\rois	4	63.5459	aa_stim	stim
	3099	data_2\aa_stim\5\concatenated_time_STIC_20210622-161144\rois	5	63.4244	aa_stim	stim
	3100	data_2\aa_stim\5\concatenated_time_STIC_20210622-161144\rois	6	66.8673	aa_stim	stim
	3101	data_2\aa_stim\5\concatenated_time_STIC_20210622-161144\rois	7	70.5902	aa_stim	stim
	3102	data_2\aa_stim\5\concatenated_time_STIC_20210622-161144\rois	8	61.8306	aa_stim	stim
	3181	data_2\aa_stim\6\concatenated_time_STIC_20210622-161258\rois	-8	74.189	aa_stim	stim
	3182	data_2\aa_stim\6\concatenated_time_STIC_20210622-161258\rois	-7	83.7022	aa_stim	stim
	3183	data_2\aa_stim\6\concatenated_time_STIC_20210622-161258\rois	-6	80.2511	aa_stim	stim
	3184	data_2\aa_stim\6\concatenated_time_STIC_20210622-161258\rois	-5	78.238	aa_stim	stim
	3185	data_2\aa_stim\6\concatenated_time_STIC_20210622-161258\rois	-4	82.6235	aa_stim	stim
	3186	data_2\aa_stim\6\concatenated_time_STIC_20210622-161258\rois	-3	85.9074	aa_stim	stim
	3187	data_2\aa_stim\6\concatenated_time_STIC_20210622-161258\rois	-2	92.1769	aa_stim	stim
	3188	data_2\aa_stim\6\concatenated_time_STIC_20210622-161258\rois	-1	106.846	aa_stim	stim
	3189	data_2\aa_stim\6\concatenated_time_STIC_20210622-161258\rois	0	112.761	aa_stim	stim
	3190	data_2\aa_stim\6\concatenated_time_STIC_20210622-161258\rois	1	67.6018	aa_stim	stim
	3191	data_2\aa_stim\6\concatenated_time_STIC_20210622-161258\rois	2	73.7522	aa_stim	stim
	3192	data_2\aa_stim\6\concatenated_time_STIC_20210622-161258\rois	3	70.468	aa_stim	stim
	3193	data_2\aa_stim\6\concatenated_time_STIC_20210622-161258\rois	4	71.4831	aa_stim	stim
	3194	data_2\aa_stim\6\concatenated_time_STIC_20210622-161258\rois	5	69.8164	aa_stim	stim
	3195	data_2\aa_stim\6\concatenated_time_STIC_20210622-161258\rois	6	69.7895	aa_stim	stim
	3196	data_2\aa_stim\6\concatenated_time_STIC_20210622-161258\rois	7	70.9799	aa_stim	stim
	3197	data_2\aa_stim\6\concatenated_time_STIC_20210622-161258\rois	8	69.9267	aa_stim	stim
	3255	data_2\aa_stim\6\concatenated_time_STIC_20210622-161351\rois	-8	55.9636	aa_stim	stim
	3256	data_2\aa_stim\6\concatenated_time_STIC_20210622-161351\rois	-7	70.8601	aa_stim	stim
	3257	data_2\aa_stim\6\concatenated_time_STIC_20210622-161351\rois	-6	84.3172	aa_stim	stim
	3258	data_2\aa_stim\6\concatenated_time_STIC_20210622-161351\rois	-5	97.7911	aa_stim	stim
	3259	data_2\aa_stim\6\concatenated_time_STIC_20210622-161351\rois	-4	109.661	aa_stim	stim
	3260	data_2\aa_stim\6\concatenated_time_STIC_20210622-161351\rois	-3	84.7195	aa_stim	stim
	3261	data_2\aa_stim\6\concatenated_time_STIC_20210622-161351\rois	-2	104.168	aa_stim	stim
	3262	data_2\aa_stim\6\concatenated_time_STIC_20210622-161351\rois	-1	104.385	aa_stim	stim
	3263	data_2\aa_stim\6\concatenated_time_STIC_20210622-161351\rois	0	107.335	aa_stim	stim
	3264	data_2\aa_stim\6\concatenated_time_STIC_20210622-161351\rois	1	65.4042	aa_stim	stim
	3265	data_2\aa_stim\6\concatenated_time_STIC_20210622-161351\rois	2	72.6117	aa_stim	stim
	3266	data_2\aa_stim\6\concatenated_time_STIC_20210622-161351\rois	3	74.015	aa_stim	stim
	3267	data_2\aa_stim\6\concatenated_time_STIC_20210622-161351\rois	4	74.1748	aa_stim	stim
	3268	data_2\aa_stim\6\concatenated_time_STIC_20210622-161351\rois	5	72.1865	aa_stim	stim
	3269	data_2\aa_stim\6\concatenated_time_STIC_20210622-161351\rois	6	70.6937	aa_stim	stim
	3270	data_2\aa_stim\6\concatenated_time_STIC_20210622-161351\rois	7	68.7831	aa_stim	stim
	3271	data_2\aa_stim\6\concatenated_time_STIC_20210622-161351\rois	8	64.4026	aa_stim	stim
	3370	data_2\ab_ctrl\1\concatenated_time_STIC_20210622-174513\rois	-8	109.717	ab_ctrl	ctrl
	3371	data_2\ab_ctrl\1\concatenated_time_STIC_20210622-174513\rois	-7	107.613	ab_ctrl	ctrl
	3372	data_2\ab_ctrl\1\concatenated_time_STIC_20210622-174513\rois	-6	90.4604	ab_ctrl	ctrl
	3373	data_2\ab_ctrl\1\concatenated_time_STIC_20210622-174513\rois	-5	112.828	ab_ctrl	ctrl
	3374	data_2\ab_ctrl\1\concatenated_time_STIC_20210622-174513\rois	-4	99.9478	ab_ctrl	ctrl
	3375	data_2\ab_ctrl\1\concatenated_time_STIC_20210622-174513\rois	-3	84.8783	ab_ctrl	ctrl
	3376	data_2\ab_ctrl\1\concatenated_time_STIC_20210622-174513\rois	-2	106.815	ab_ctrl	ctrl
	3377	data_2\ab_ctrl\1\concatenated_time_STIC_20210622-174513\rois	-1	120.296	ab_ctrl	ctrl
	3378	data_2\ab_ctrl\1\concatenated_time_STIC_20210622-174513\rois	0	102.286	ab_ctrl	ctrl
	3379	data_2\ab_ctrl\1\concatenated_time_STIC_20210622-174513\rois	1	53.8489	ab_ctrl	ctrl
	3380	data_2\ab_ctrl\1\concatenated_time_STIC_20210622-174513\rois	2	62.4697	ab_ctrl	ctrl
	3381	data_2\ab_ctrl\1\concatenated_time_STIC_20210622-174513\rois	3	60.0859	ab_ctrl	ctrl
	3382	data_2\ab_ctrl\1\concatenated_time_STIC_20210622-174513\rois	4	60.3526	ab_ctrl	ctrl
	3383	data_2\ab_ctrl\1\concatenated_time_STIC_20210622-174513\rois	5	61.1846	ab_ctrl	ctrl
	3384	data_2\ab_ctrl\1\concatenated_time_STIC_20210622-174513\rois	6	60.1131	ab_ctrl	ctrl
	3385	data_2\ab_ctrl\1\concatenated_time_STIC_20210622-174513\rois	7	62.3586	ab_ctrl	ctrl
	3386	data_2\ab_ctrl\1\concatenated_time_STIC_20210622-174513\rois	8	61.8049	ab_ctrl	ctrl
	3600	data_2\ab_ctrl\1\concatenated_time_STIC_20210622-174600\rois	-8	50.6481	ab_ctrl	ctrl
	3601	data_2\ab_ctrl\1\concatenated_time_STIC_20210622-174600\rois	-7	103.68	ab_ctrl	ctrl
	3602	data_2\ab_ctrl\1\concatenated_time_STIC_20210622-174600\rois	-6	85.0995	ab_ctrl	ctrl
	3603	data_2\ab_ctrl\1\concatenated_time_STIC_20210622-174600\rois	-5	94.7245	ab_ctrl	ctrl
	3604	data_2\ab_ctrl\1\concatenated_time_STIC_20210622-174600\rois	-4	101.033	ab_ctrl	ctrl
	3605	data_2\ab_ctrl\1\concatenated_time_STIC_20210622-174600\rois	-3	97.0659	ab_ctrl	ctrl
	3606	data_2\ab_ctrl\1\concatenated_time_STIC_20210622-174600\rois	-2	140.448	ab_ctrl	ctrl
	3607	data_2\ab_ctrl\1\concatenated_time_STIC_20210622-174600\rois	-1	128.181	ab_ctrl	ctrl
	3608	data_2\ab_ctrl\1\concatenated_time_STIC_20210622-174600\rois	0	107.508	ab_ctrl	ctrl
	3609	data_2\ab_ctrl\1\concatenated_time_STIC_20210622-174600\rois	1	60.0779	ab_ctrl	ctrl
	3610	data_2\ab_ctrl\1\concatenated_time_STIC_20210622-174600\rois	2	67.1439	ab_ctrl	ctrl
	3611	data_2\ab_ctrl\1\concatenated_time_STIC_20210622-174600\rois	3	64.7798	ab_ctrl	ctrl
	3612	data_2\ab_ctrl\1\concatenated_time_STIC_20210622-174600\rois	4	64.1196	ab_ctrl	ctrl
	3613	data_2\ab_ctrl\1\concatenated_time_STIC_20210622-174600\rois	5	63.8017	ab_ctrl	ctrl
	3614	data_2\ab_ctrl\1\concatenated_time_STIC_20210622-174600\rois	6	65.1273	ab_ctrl	ctrl
	3615	data_2\ab_ctrl\1\concatenated_time_STIC_20210622-174600\rois	7	64.3249	ab_ctrl	ctrl
	3616	data_2\ab_ctrl\1\concatenated_time_STIC_20210622-174600\rois	8	59.0172	ab_ctrl	ctrl
	3707	data_2\ab_ctrl\2\concatenated_time_STIC_20210622-174758\rois	-8	108.111	ab_ctrl	ctrl
	3708	data_2\ab_ctrl\2\concatenated_time_STIC_20210622-174758\rois	-7	140.262	ab_ctrl	ctrl
	3709	data_2\ab_ctrl\2\concatenated_time_STIC_20210622-174758\rois	-6	181.91	ab_ctrl	ctrl
	3710	data_2\ab_ctrl\2\concatenated_time_STIC_20210622-174758\rois	-5	113.163	ab_ctrl	ctrl
	3711	data_2\ab_ctrl\2\concatenated_time_STIC_20210622-174758\rois	-4	120.503	ab_ctrl	ctrl
	3712	data_2\ab_ctrl\2\concatenated_time_STIC_20210622-174758\rois	-3	116.541	ab_ctrl	ctrl
	3713	data_2\ab_ctrl\2\concatenated_time_STIC_20210622-174758\rois	-2	109.595	ab_ctrl	ctrl
	3714	data_2\ab_ctrl\2\concatenated_time_STIC_20210622-174758\rois	-1	146.274	ab_ctrl	ctrl
	3715	data_2\ab_ctrl\2\concatenated_time_STIC_20210622-174758\rois	0	120.207	ab_ctrl	ctrl
	3716	data_2\ab_ctrl\2\concatenated_time_STIC_20210622-174758\rois	1	63.1096	ab_ctrl	ctrl
	3717	data_2\ab_ctrl\2\concatenated_time_STIC_20210622-174758\rois	2	64.3406	ab_ctrl	ctrl
	3718	data_2\ab_ctrl\2\concatenated_time_STIC_20210622-174758\rois	3	68.6473	ab_ctrl	ctrl
	3719	data_2\ab_ctrl\2\concatenated_time_STIC_20210622-174758\rois	4	74.8703	ab_ctrl	ctrl
	3720	data_2\ab_ctrl\2\concatenated_time_STIC_20210622-174758\rois	5	69.9559	ab_ctrl	ctrl
	3721	data_2\ab_ctrl\2\concatenated_time_STIC_20210622-174758\rois	6	71.7512	ab_ctrl	ctrl
	3722	data_2\ab_ctrl\2\concatenated_time_STIC_20210622-174758\rois	7	56.638	ab_ctrl	ctrl
	3723	data_2\ab_ctrl\2\concatenated_time_STIC_20210622-174758\rois	8	65.0227	ab_ctrl	ctrl
	3776	data_2\ab_ctrl\2\concatenated_time_STIC_20210622-174928\rois	-5	27.0185	ab_ctrl	ctrl
	3777	data_2\ab_ctrl\2\concatenated_time_STIC_20210622-174928\rois	-4	132.563	ab_ctrl	ctrl
	3778	data_2\ab_ctrl\2\concatenated_time_STIC_20210622-174928\rois	-3	163.6	ab_ctrl	ctrl
	3779	data_2\ab_ctrl\2\concatenated_time_STIC_20210622-174928\rois	-2	114.162	ab_ctrl	ctrl
	3780	data_2\ab_ctrl\2\concatenated_time_STIC_20210622-174928\rois	-1	133.017	ab_ctrl	ctrl
	3781	data_2\ab_ctrl\2\concatenated_time_STIC_20210622-174928\rois	0	87.1345	ab_ctrl	ctrl
	3782	data_2\ab_ctrl\2\concatenated_time_STIC_20210622-174928\rois	1	56.4433	ab_ctrl	ctrl
	3783	data_2\ab_ctrl\2\concatenated_time_STIC_20210622-174928\rois	2	66.8477	ab_ctrl	ctrl
	3784	data_2\ab_ctrl\2\concatenated_time_STIC_20210622-174928\rois	3	68.4208	ab_ctrl	ctrl
	3785	data_2\ab_ctrl\2\concatenated_time_STIC_20210622-174928\rois	4	67.0159	ab_ctrl	ctrl
	3786	data_2\ab_ctrl\2\concatenated_time_STIC_20210622-174928\rois	5	63.9635	ab_ctrl	ctrl
	3787	data_2\ab_ctrl\2\concatenated_time_STIC_20210622-174928\rois	6	62.6166	ab_ctrl	ctrl
	3788	data_2\ab_ctrl\2\concatenated_time_STIC_20210622-174928\rois	7	54.0632	ab_ctrl	ctrl
	3789	data_2\ab_ctrl\2\concatenated_time_STIC_20210622-174928\rois	8	69.9678	ab_ctrl	ctrl
	3877	data_2\ab_ctrl\3\concatenated_time_STIC_20210622-175128\rois	-8	71.5597	ab_ctrl	ctrl
	3878	data_2\ab_ctrl\3\concatenated_time_STIC_20210622-175128\rois	-7	52.7063	ab_ctrl	ctrl
	3879	data_2\ab_ctrl\3\concatenated_time_STIC_20210622-175128\rois	-6	64.7779	ab_ctrl	ctrl
	3880	data_2\ab_ctrl\3\concatenated_time_STIC_20210622-175128\rois	-5	67.557	ab_ctrl	ctrl
	3881	data_2\ab_ctrl\3\concatenated_time_STIC_20210622-175128\rois	-4	70.8009	ab_ctrl	ctrl
	3882	data_2\ab_ctrl\3\concatenated_time_STIC_20210622-175128\rois	-3	108.453	ab_ctrl	ctrl
	3883	data_2\ab_ctrl\3\concatenated_time_STIC_20210622-175128\rois	-2	107.195	ab_ctrl	ctrl
	3884	data_2\ab_ctrl\3\concatenated_time_STIC_20210622-175128\rois	-1	111.296	ab_ctrl	ctrl
	3885	data_2\ab_ctrl\3\concatenated_time_STIC_20210622-175128\rois	0	106.237	ab_ctrl	ctrl
	3886	data_2\ab_ctrl\3\concatenated_time_STIC_20210622-175128\rois	1	62.5855	ab_ctrl	ctrl
	3887	data_2\ab_ctrl\3\concatenated_time_STIC_20210622-175128\rois	2	66.2019	ab_ctrl	ctrl
	3888	data_2\ab_ctrl\3\concatenated_time_STIC_20210622-175128\rois	3	68.6029	ab_ctrl	ctrl
	3889	data_2\ab_ctrl\3\concatenated_time_STIC_20210622-175128\rois	4	67.3281	ab_ctrl	ctrl
	3890	data_2\ab_ctrl\3\concatenated_time_STIC_20210622-175128\rois	5	71.322	ab_ctrl	ctrl
	3891	data_2\ab_ctrl\3\concatenated_time_STIC_20210622-175128\rois	6	65.9788	ab_ctrl	ctrl
	3892	data_2\ab_ctrl\3\concatenated_time_STIC_20210622-175128\rois	7	70.2463	ab_ctrl	ctrl
	3893	data_2\ab_ctrl\3\concatenated_time_STIC_20210622-175128\rois	8	62.2274	ab_ctrl	ctrl
	3984	data_2\ab_ctrl\3\concatenated_time_STIC_20210622-175201\rois	-6	157.178	ab_ctrl	ctrl
	3985	data_2\ab_ctrl\3\concatenated_time_STIC_20210622-175201\rois	-5	122.483	ab_ctrl	ctrl
	3986	data_2\ab_ctrl\3\concatenated_time_STIC_20210622-175201\rois	-4	168.155	ab_ctrl	ctrl
	3987	data_2\ab_ctrl\3\concatenated_time_STIC_20210622-175201\rois	-3	257.624	ab_ctrl	ctrl
	3988	data_2\ab_ctrl\3\concatenated_time_STIC_20210622-175201\rois	-2	114.963	ab_ctrl	ctrl
	3989	data_2\ab_ctrl\3\concatenated_time_STIC_20210622-175201\rois	-1	74.0741	ab_ctrl	ctrl
	3990	data_2\ab_ctrl\3\concatenated_time_STIC_20210622-175201\rois	0	75.9374	ab_ctrl	ctrl
	3991	data_2\ab_ctrl\3\concatenated_time_STIC_20210622-175201\rois	1	50.6642	ab_ctrl	ctrl
	3992	data_2\ab_ctrl\3\concatenated_time_STIC_20210622-175201\rois	2	69.8018	ab_ctrl	ctrl
	3993	data_2\ab_ctrl\3\concatenated_time_STIC_20210622-175201\rois	3	76.0397	ab_ctrl	ctrl
	3994	data_2\ab_ctrl\3\concatenated_time_STIC_20210622-175201\rois	4	55.9324	ab_ctrl	ctrl
	3995	data_2\ab_ctrl\3\concatenated_time_STIC_20210622-175201\rois	5	64.3561	ab_ctrl	ctrl
	3996	data_2\ab_ctrl\3\concatenated_time_STIC_20210622-175201\rois	6	66.3525	ab_ctrl	ctrl
	3997	data_2\ab_ctrl\3\concatenated_time_STIC_20210622-175201\rois	7	44.629	ab_ctrl	ctrl
	3998	data_2\ab_ctrl\3\concatenated_time_STIC_20210622-175201\rois	8	40.7032	ab_ctrl	ctrl
	4023	data_2\ab_ctrl\3\concatenated_time_STIC_20210622-175225\rois	-1	155.234	ab_ctrl	ctrl
	4024	data_2\ab_ctrl\3\concatenated_time_STIC_20210622-175225\rois	0	101.162	ab_ctrl	ctrl
	4025	data_2\ab_ctrl\3\concatenated_time_STIC_20210622-175225\rois	1	44.2978	ab_ctrl	ctrl
	4026	data_2\ab_ctrl\3\concatenated_time_STIC_20210622-175225\rois	2	94.7116	ab_ctrl	ctrl
	4027	data_2\ab_ctrl\3\concatenated_time_STIC_20210622-175225\rois	3	91.4892	ab_ctrl	ctrl
	4028	data_2\ab_ctrl\3\concatenated_time_STIC_20210622-175225\rois	4	80.825	ab_ctrl	ctrl
	4029	data_2\ab_ctrl\3\concatenated_time_STIC_20210622-175225\rois	5	88.4389	ab_ctrl	ctrl
	4030	data_2\ab_ctrl\3\concatenated_time_STIC_20210622-175225\rois	6	74.753	ab_ctrl	ctrl
	4031	data_2\ab_ctrl\3\concatenated_time_STIC_20210622-175225\rois	7	86.519	ab_ctrl	ctrl
	4032	data_2\ab_ctrl\3\concatenated_time_STIC_20210622-175225\rois	8	71.5662	ab_ctrl	ctrl
	4065	data_2\ab_ctrl\4\concatenated_time_STIC_20210622-175416\rois	-8	96.7497	ab_ctrl	ctrl
	4066	data_2\ab_ctrl\4\concatenated_time_STIC_20210622-175416\rois	-7	76.0753	ab_ctrl	ctrl
	4067	data_2\ab_ctrl\4\concatenated_time_STIC_20210622-175416\rois	-6	110.944	ab_ctrl	ctrl
	4068	data_2\ab_ctrl\4\concatenated_time_STIC_20210622-175416\rois	-5	242.344	ab_ctrl	ctrl
	4069	data_2\ab_ctrl\4\concatenated_time_STIC_20210622-175416\rois	-4	159.482	ab_ctrl	ctrl
	4070	data_2\ab_ctrl\4\concatenated_time_STIC_20210622-175416\rois	-3	95.559	ab_ctrl	ctrl
	4071	data_2\ab_ctrl\4\concatenated_time_STIC_20210622-175416\rois	-2	146.645	ab_ctrl	ctrl
	4072	data_2\ab_ctrl\4\concatenated_time_STIC_20210622-175416\rois	-1	122.013	ab_ctrl	ctrl
	4073	data_2\ab_ctrl\4\concatenated_time_STIC_20210622-175416\rois	0	105.995	ab_ctrl	ctrl
	4074	data_2\ab_ctrl\4\concatenated_time_STIC_20210622-175416\rois	1	74.2194	ab_ctrl	ctrl
	4075	data_2\ab_ctrl\4\concatenated_time_STIC_20210622-175416\rois	2	74.4079	ab_ctrl	ctrl
	4076	data_2\ab_ctrl\4\concatenated_time_STIC_20210622-175416\rois	3	82.6161	ab_ctrl	ctrl
	4077	data_2\ab_ctrl\4\concatenated_time_STIC_20210622-175416\rois	4	67.2824	ab_ctrl	ctrl
	4078	data_2\ab_ctrl\4\concatenated_time_STIC_20210622-175416\rois	5	74.8304	ab_ctrl	ctrl
	4079	data_2\ab_ctrl\4\concatenated_time_STIC_20210622-175416\rois	6	87.3159	ab_ctrl	ctrl
	4080	data_2\ab_ctrl\4\concatenated_time_STIC_20210622-175416\rois	7	74.1253	ab_ctrl	ctrl
	4081	data_2\ab_ctrl\4\concatenated_time_STIC_20210622-175416\rois	8	65.884	ab_ctrl	ctrl
	4171	data_2\ab_ctrl\4\concatenated_time_STIC_20210622-175517\rois	-8	66.87	ab_ctrl	ctrl
	4172	data_2\ab_ctrl\4\concatenated_time_STIC_20210622-175517\rois	-7	74.5269	ab_ctrl	ctrl
	4173	data_2\ab_ctrl\4\concatenated_time_STIC_20210622-175517\rois	-6	58.7623	ab_ctrl	ctrl
	4174	data_2\ab_ctrl\4\concatenated_time_STIC_20210622-175517\rois	-5	61.3051	ab_ctrl	ctrl
	4175	data_2\ab_ctrl\4\concatenated_time_STIC_20210622-175517\rois	-4	115.401	ab_ctrl	ctrl
	4176	data_2\ab_ctrl\4\concatenated_time_STIC_20210622-175517\rois	-3	105.276	ab_ctrl	ctrl
	4177	data_2\ab_ctrl\4\concatenated_time_STIC_20210622-175517\rois	-2	89.38	ab_ctrl	ctrl
	4178	data_2\ab_ctrl\4\concatenated_time_STIC_20210622-175517\rois	-1	122.121	ab_ctrl	ctrl
	4179	data_2\ab_ctrl\4\concatenated_time_STIC_20210622-175517\rois	0	122.362	ab_ctrl	ctrl
	4180	data_2\ab_ctrl\4\concatenated_time_STIC_20210622-175517\rois	1	77.2093	ab_ctrl	ctrl
	4181	data_2\ab_ctrl\4\concatenated_time_STIC_20210622-175517\rois	2	85.6114	ab_ctrl	ctrl
	4182	data_2\ab_ctrl\4\concatenated_time_STIC_20210622-175517\rois	3	82.5093	ab_ctrl	ctrl
	4183	data_2\ab_ctrl\4\concatenated_time_STIC_20210622-175517\rois	4	82.7742	ab_ctrl	ctrl
	4184	data_2\ab_ctrl\4\concatenated_time_STIC_20210622-175517\rois	5	76.6079	ab_ctrl	ctrl
	4185	data_2\ab_ctrl\4\concatenated_time_STIC_20210622-175517\rois	6	72.0104	ab_ctrl	ctrl
	4186	data_2\ab_ctrl\4\concatenated_time_STIC_20210622-175517\rois	7	88.3229	ab_ctrl	ctrl
	4187	data_2\ab_ctrl\4\concatenated_time_STIC_20210622-175517\rois	8	80.1094	ab_ctrl	ctrl
	4244	data_2\ab_ctrl\5\concatenated_time_STIC_20210622-175809\rois	-8	63.6581	ab_ctrl	ctrl
	4245	data_2\ab_ctrl\5\concatenated_time_STIC_20210622-175809\rois	-7	179.676	ab_ctrl	ctrl
	4246	data_2\ab_ctrl\5\concatenated_time_STIC_20210622-175809\rois	-6	95.3046	ab_ctrl	ctrl
	4247	data_2\ab_ctrl\5\concatenated_time_STIC_20210622-175809\rois	-5	115.604	ab_ctrl	ctrl
	4248	data_2\ab_ctrl\5\concatenated_time_STIC_20210622-175809\rois	-4	161.83	ab_ctrl	ctrl
	4249	data_2\ab_ctrl\5\concatenated_time_STIC_20210622-175809\rois	-3	81.158	ab_ctrl	ctrl
	4250	data_2\ab_ctrl\5\concatenated_time_STIC_20210622-175809\rois	-2	98.4174	ab_ctrl	ctrl
	4251	data_2\ab_ctrl\5\concatenated_time_STIC_20210622-175809\rois	-1	103.959	ab_ctrl	ctrl
	4252	data_2\ab_ctrl\5\concatenated_time_STIC_20210622-175809\rois	0	112.507	ab_ctrl	ctrl
	4253	data_2\ab_ctrl\5\concatenated_time_STIC_20210622-175809\rois	1	63.2965	ab_ctrl	ctrl
	4254	data_2\ab_ctrl\5\concatenated_time_STIC_20210622-175809\rois	2	68.8221	ab_ctrl	ctrl
	4255	data_2\ab_ctrl\5\concatenated_time_STIC_20210622-175809\rois	3	60.7615	ab_ctrl	ctrl
	4256	data_2\ab_ctrl\5\concatenated_time_STIC_20210622-175809\rois	4	68.9812	ab_ctrl	ctrl
	4257	data_2\ab_ctrl\5\concatenated_time_STIC_20210622-175809\rois	5	68.3119	ab_ctrl	ctrl
	4258	data_2\ab_ctrl\5\concatenated_time_STIC_20210622-175809\rois	6	63.8317	ab_ctrl	ctrl
	4259	data_2\ab_ctrl\5\concatenated_time_STIC_20210622-175809\rois	7	60.8733	ab_ctrl	ctrl
	4260	data_2\ab_ctrl\5\concatenated_time_STIC_20210622-175809\rois	8	58.9744	ab_ctrl	ctrl
	4343	data_2\ab_ctrl\5\concatenated_time_STIC_20210623-002248\rois	-7	47.8017	ab_ctrl	ctrl
	4344	data_2\ab_ctrl\5\concatenated_time_STIC_20210623-002248\rois	-6	65.437	ab_ctrl	ctrl
	4345	data_2\ab_ctrl\5\concatenated_time_STIC_20210623-002248\rois	-5	86.7178	ab_ctrl	ctrl
	4346	data_2\ab_ctrl\5\concatenated_time_STIC_20210623-002248\rois	-4	58.1313	ab_ctrl	ctrl
	4347	data_2\ab_ctrl\5\concatenated_time_STIC_20210623-002248\rois	-3	113.097	ab_ctrl	ctrl
	4348	data_2\ab_ctrl\5\concatenated_time_STIC_20210623-002248\rois	-2	86.7738	ab_ctrl	ctrl
	4349	data_2\ab_ctrl\5\concatenated_time_STIC_20210623-002248\rois	-1	136.555	ab_ctrl	ctrl
	4350	data_2\ab_ctrl\5\concatenated_time_STIC_20210623-002248\rois	0	94.9407	ab_ctrl	ctrl
	4351	data_2\ab_ctrl\5\concatenated_time_STIC_20210623-002248\rois	1	62.355	ab_ctrl	ctrl
	4352	data_2\ab_ctrl\5\concatenated_time_STIC_20210623-002248\rois	2	62.1038	ab_ctrl	ctrl
	4353	data_2\ab_ctrl\5\concatenated_time_STIC_20210623-002248\rois	3	61.3629	ab_ctrl	ctrl
	4354	data_2\ab_ctrl\5\concatenated_time_STIC_20210623-002248\rois	4	58.5704	ab_ctrl	ctrl
	4355	data_2\ab_ctrl\5\concatenated_time_STIC_20210623-002248\rois	5	68.9339	ab_ctrl	ctrl
	4356	data_2\ab_ctrl\5\concatenated_time_STIC_20210623-002248\rois	6	66.3562	ab_ctrl	ctrl
	4357	data_2\ab_ctrl\5\concatenated_time_STIC_20210623-002248\rois	7	61.9218	ab_ctrl	ctrl
	4358	data_2\ab_ctrl\5\concatenated_time_STIC_20210623-002248\rois	8	55.0408	ab_ctrl	ctrl
	4532	data_2\ab_ctrl\6\concatenated_time_STIC_20210623-002323\rois	-8	80.607	ab_ctrl	ctrl
	4533	data_2\ab_ctrl\6\concatenated_time_STIC_20210623-002323\rois	-7	54.3797	ab_ctrl	ctrl
	4534	data_2\ab_ctrl\6\concatenated_time_STIC_20210623-002323\rois	-6	126.036	ab_ctrl	ctrl
	4535	data_2\ab_ctrl\6\concatenated_time_STIC_20210623-002323\rois	-5	153.219	ab_ctrl	ctrl
	4536	data_2\ab_ctrl\6\concatenated_time_STIC_20210623-002323\rois	-4	92.5844	ab_ctrl	ctrl
	4537	data_2\ab_ctrl\6\concatenated_time_STIC_20210623-002323\rois	-3	137.499	ab_ctrl	ctrl
	4538	data_2\ab_ctrl\6\concatenated_time_STIC_20210623-002323\rois	-2	149.94	ab_ctrl	ctrl
	4539	data_2\ab_ctrl\6\concatenated_time_STIC_20210623-002323\rois	-1	135.654	ab_ctrl	ctrl
	4540	data_2\ab_ctrl\6\concatenated_time_STIC_20210623-002323\rois	0	105.756	ab_ctrl	ctrl
	4541	data_2\ab_ctrl\6\concatenated_time_STIC_20210623-002323\rois	1	65.4951	ab_ctrl	ctrl
	4542	data_2\ab_ctrl\6\concatenated_time_STIC_20210623-002323\rois	2	71.3281	ab_ctrl	ctrl
	4543	data_2\ab_ctrl\6\concatenated_time_STIC_20210623-002323\rois	3	68.3325	ab_ctrl	ctrl
	4544	data_2\ab_ctrl\6\concatenated_time_STIC_20210623-002323\rois	4	68.87	ab_ctrl	ctrl
	4545	data_2\ab_ctrl\6\concatenated_time_STIC_20210623-002323\rois	5	76.426	ab_ctrl	ctrl
	4546	data_2\ab_ctrl\6\concatenated_time_STIC_20210623-002323\rois	6	73.7203	ab_ctrl	ctrl
	4547	data_2\ab_ctrl\6\concatenated_time_STIC_20210623-002323\rois	7	63.284	ab_ctrl	ctrl
	4548	data_2\ab_ctrl\6\concatenated_time_STIC_20210623-002323\rois	8	68.3737	ab_ctrl	ctrl
	4577	data_2\ab_ctrl\6\concatenated_time_STIC_20210623-002344\rois	-8	24.0208	ab_ctrl	ctrl
	4578	data_2\ab_ctrl\6\concatenated_time_STIC_20210623-002344\rois	-7	23.0497	ab_ctrl	ctrl
	4579	data_2\ab_ctrl\6\concatenated_time_STIC_20210623-002344\rois	-6	36.4433	ab_ctrl	ctrl
	4580	data_2\ab_ctrl\6\concatenated_time_STIC_20210623-002344\rois	-5	35.9814	ab_ctrl	ctrl
	4581	data_2\ab_ctrl\6\concatenated_time_STIC_20210623-002344\rois	-4	44.4453	ab_ctrl	ctrl
	4582	data_2\ab_ctrl\6\concatenated_time_STIC_20210623-002344\rois	-3	41.5825	ab_ctrl	ctrl
	4583	data_2\ab_ctrl\6\concatenated_time_STIC_20210623-002344\rois	-2	118.787	ab_ctrl	ctrl
	4584	data_2\ab_ctrl\6\concatenated_time_STIC_20210623-002344\rois	-1	136.777	ab_ctrl	ctrl
	4585	data_2\ab_ctrl\6\concatenated_time_STIC_20210623-002344\rois	0	95.1409	ab_ctrl	ctrl
	4586	data_2\ab_ctrl\6\concatenated_time_STIC_20210623-002344\rois	1	61.6524	ab_ctrl	ctrl
	4587	data_2\ab_ctrl\6\concatenated_time_STIC_20210623-002344\rois	2	51.7534	ab_ctrl	ctrl
	4588	data_2\ab_ctrl\6\concatenated_time_STIC_20210623-002344\rois	3	62.8733	ab_ctrl	ctrl
	4589	data_2\ab_ctrl\6\concatenated_time_STIC_20210623-002344\rois	4	60.0061	ab_ctrl	ctrl
	4590	data_2\ab_ctrl\6\concatenated_time_STIC_20210623-002344\rois	5	61.1246	ab_ctrl	ctrl
	4591	data_2\ab_ctrl\6\concatenated_time_STIC_20210623-002344\rois	6	54.1157	ab_ctrl	ctrl
	4592	data_2\ab_ctrl\6\concatenated_time_STIC_20210623-002344\rois	7	45.6403	ab_ctrl	ctrl
	4593	data_2\ab_ctrl\6\concatenated_time_STIC_20210623-002344\rois	8	58.2533	ab_ctrl	ctrl
	4637	data_2\ab_ctrl\8\concatenated_time_STIC_20210623-002559\rois	-5	180.347	ab_ctrl	ctrl
	4638	data_2\ab_ctrl\8\concatenated_time_STIC_20210623-002559\rois	-4	172.699	ab_ctrl	ctrl
	4639	data_2\ab_ctrl\8\concatenated_time_STIC_20210623-002559\rois	-3	104.694	ab_ctrl	ctrl
	4640	data_2\ab_ctrl\8\concatenated_time_STIC_20210623-002559\rois	-2	101.733	ab_ctrl	ctrl
	4641	data_2\ab_ctrl\8\concatenated_time_STIC_20210623-002559\rois	-1	74.7591	ab_ctrl	ctrl
	4642	data_2\ab_ctrl\8\concatenated_time_STIC_20210623-002559\rois	0	106.085	ab_ctrl	ctrl
	4643	data_2\ab_ctrl\8\concatenated_time_STIC_20210623-002559\rois	1	65.0169	ab_ctrl	ctrl
	4644	data_2\ab_ctrl\8\concatenated_time_STIC_20210623-002559\rois	2	69.1138	ab_ctrl	ctrl
	4645	data_2\ab_ctrl\8\concatenated_time_STIC_20210623-002559\rois	3	69.4931	ab_ctrl	ctrl
	4646	data_2\ab_ctrl\8\concatenated_time_STIC_20210623-002559\rois	4	72.3366	ab_ctrl	ctrl
	4647	data_2\ab_ctrl\8\concatenated_time_STIC_20210623-002559\rois	5	72.7811	ab_ctrl	ctrl
	4648	data_2\ab_ctrl\8\concatenated_time_STIC_20210623-002559\rois	6	72.651	ab_ctrl	ctrl
	4649	data_2\ab_ctrl\8\concatenated_time_STIC_20210623-002559\rois	7	70.6775	ab_ctrl	ctrl
	4650	data_2\ab_ctrl\8\concatenated_time_STIC_20210623-002559\rois	8	68.2161	ab_ctrl	ctrl
	4700	data_2\ab_ctrl\8\concatenated_time_STIC_20210623-002731\rois	-5	118.207	ab_ctrl	ctrl
	4701	data_2\ab_ctrl\8\concatenated_time_STIC_20210623-002731\rois	-4	66.3488	ab_ctrl	ctrl
	4702	data_2\ab_ctrl\8\concatenated_time_STIC_20210623-002731\rois	-3	120.081	ab_ctrl	ctrl
	4703	data_2\ab_ctrl\8\concatenated_time_STIC_20210623-002731\rois	-2	86.715	ab_ctrl	ctrl
	4704	data_2\ab_ctrl\8\concatenated_time_STIC_20210623-002731\rois	-1	103.997	ab_ctrl	ctrl
	4705	data_2\ab_ctrl\8\concatenated_time_STIC_20210623-002731\rois	0	84.8138	ab_ctrl	ctrl
	4706	data_2\ab_ctrl\8\concatenated_time_STIC_20210623-002731\rois	1	55.8578	ab_ctrl	ctrl
	4707	data_2\ab_ctrl\8\concatenated_time_STIC_20210623-002731\rois	2	58.0108	ab_ctrl	ctrl
	4708	data_2\ab_ctrl\8\concatenated_time_STIC_20210623-002731\rois	3	56.2868	ab_ctrl	ctrl
	4709	data_2\ab_ctrl\8\concatenated_time_STIC_20210623-002731\rois	4	55.361	ab_ctrl	ctrl
	4710	data_2\ab_ctrl\8\concatenated_time_STIC_20210623-002731\rois	5	64.4623	ab_ctrl	ctrl
	4711	data_2\ab_ctrl\8\concatenated_time_STIC_20210623-002731\rois	6	59.6987	ab_ctrl	ctrl
	4712	data_2\ab_ctrl\8\concatenated_time_STIC_20210623-002731\rois	7	62.5712	ab_ctrl	ctrl
	4713	data_2\ab_ctrl\8\concatenated_time_STIC_20210623-002731\rois	8	58.8566	ab_ctrl	ctrl
	4788	data_2\ab_stim\1\concatenated_time_STIC_20210623-003737\rois	-8	68.7707	ab_stim	stim
	4789	data_2\ab_stim\1\concatenated_time_STIC_20210623-003737\rois	-7	62.6614	ab_stim	stim
	4790	data_2\ab_stim\1\concatenated_time_STIC_20210623-003737\rois	-6	65.9491	ab_stim	stim
	4791	data_2\ab_stim\1\concatenated_time_STIC_20210623-003737\rois	-5	73.2072	ab_stim	stim
	4792	data_2\ab_stim\1\concatenated_time_STIC_20210623-003737\rois	-4	69.6078	ab_stim	stim
	4793	data_2\ab_stim\1\concatenated_time_STIC_20210623-003737\rois	-3	85.5307	ab_stim	stim
	4794	data_2\ab_stim\1\concatenated_time_STIC_20210623-003737\rois	-2	88.4688	ab_stim	stim
	4795	data_2\ab_stim\1\concatenated_time_STIC_20210623-003737\rois	-1	118.331	ab_stim	stim
	4796	data_2\ab_stim\1\concatenated_time_STIC_20210623-003737\rois	0	93.7885	ab_stim	stim
	4797	data_2\ab_stim\1\concatenated_time_STIC_20210623-003737\rois	1	48.9305	ab_stim	stim
	4798	data_2\ab_stim\1\concatenated_time_STIC_20210623-003737\rois	2	55.0562	ab_stim	stim
	4799	data_2\ab_stim\1\concatenated_time_STIC_20210623-003737\rois	3	54.7402	ab_stim	stim
	4800	data_2\ab_stim\1\concatenated_time_STIC_20210623-003737\rois	4	50.2514	ab_stim	stim
	4801	data_2\ab_stim\1\concatenated_time_STIC_20210623-003737\rois	5	54.0128	ab_stim	stim
	4802	data_2\ab_stim\1\concatenated_time_STIC_20210623-003737\rois	6	54.4383	ab_stim	stim
	4803	data_2\ab_stim\1\concatenated_time_STIC_20210623-003737\rois	7	52.6203	ab_stim	stim
	4804	data_2\ab_stim\1\concatenated_time_STIC_20210623-003737\rois	8	52.0553	ab_stim	stim
	4987	data_2\ab_stim\3\concatenated_time_STIC_20210623-004438\rois	-8	85.7619	ab_stim	stim
	4988	data_2\ab_stim\3\concatenated_time_STIC_20210623-004438\rois	-7	101.726	ab_stim	stim
	4989	data_2\ab_stim\3\concatenated_time_STIC_20210623-004438\rois	-6	112.546	ab_stim	stim
	4990	data_2\ab_stim\3\concatenated_time_STIC_20210623-004438\rois	-5	102.971	ab_stim	stim
	4991	data_2\ab_stim\3\concatenated_time_STIC_20210623-004438\rois	-4	81.7151	ab_stim	stim
	4992	data_2\ab_stim\3\concatenated_time_STIC_20210623-004438\rois	-3	125.41	ab_stim	stim
	4993	data_2\ab_stim\3\concatenated_time_STIC_20210623-004438\rois	-2	127.064	ab_stim	stim
	4994	data_2\ab_stim\3\concatenated_time_STIC_20210623-004438\rois	-1	116.568	ab_stim	stim
	4995	data_2\ab_stim\3\concatenated_time_STIC_20210623-004438\rois	0	98.3672	ab_stim	stim
	4996	data_2\ab_stim\3\concatenated_time_STIC_20210623-004438\rois	1	57.5162	ab_stim	stim
	4997	data_2\ab_stim\3\concatenated_time_STIC_20210623-004438\rois	2	61.2589	ab_stim	stim
	4998	data_2\ab_stim\3\concatenated_time_STIC_20210623-004438\rois	3	60.2421	ab_stim	stim
	4999	data_2\ab_stim\3\concatenated_time_STIC_20210623-004438\rois	4	62.2537	ab_stim	stim
	5000	data_2\ab_stim\3\concatenated_time_STIC_20210623-004438\rois	5	60.1395	ab_stim	stim
	5001	data_2\ab_stim\3\concatenated_time_STIC_20210623-004438\rois	6	61.1964	ab_stim	stim
	5002	data_2\ab_stim\3\concatenated_time_STIC_20210623-004438\rois	7	61.9545	ab_stim	stim
	5003	data_2\ab_stim\3\concatenated_time_STIC_20210623-004438\rois	8	59.3206	ab_stim	stim
	5089	data_2\ab_stim\3\concatenated_time_STIC_20210623-004542\rois	-8	64.5979	ab_stim	stim
	5090	data_2\ab_stim\3\concatenated_time_STIC_20210623-004542\rois	-7	74.1627	ab_stim	stim
	5091	data_2\ab_stim\3\concatenated_time_STIC_20210623-004542\rois	-6	36.2863	ab_stim	stim
	5092	data_2\ab_stim\3\concatenated_time_STIC_20210623-004542\rois	-5	66.7847	ab_stim	stim
	5093	data_2\ab_stim\3\concatenated_time_STIC_20210623-004542\rois	-4	64.3125	ab_stim	stim
	5094	data_2\ab_stim\3\concatenated_time_STIC_20210623-004542\rois	-3	70.2039	ab_stim	stim
	5095	data_2\ab_stim\3\concatenated_time_STIC_20210623-004542\rois	-2	93.9868	ab_stim	stim
	5096	data_2\ab_stim\3\concatenated_time_STIC_20210623-004542\rois	-1	106.04	ab_stim	stim
	5097	data_2\ab_stim\3\concatenated_time_STIC_20210623-004542\rois	0	94.1687	ab_stim	stim
	5098	data_2\ab_stim\3\concatenated_time_STIC_20210623-004542\rois	1	53.4174	ab_stim	stim
	5099	data_2\ab_stim\3\concatenated_time_STIC_20210623-004542\rois	2	56.3353	ab_stim	stim
	5100	data_2\ab_stim\3\concatenated_time_STIC_20210623-004542\rois	3	52.598	ab_stim	stim
	5101	data_2\ab_stim\3\concatenated_time_STIC_20210623-004542\rois	4	53.2331	ab_stim	stim
	5102	data_2\ab_stim\3\concatenated_time_STIC_20210623-004542\rois	5	55.9288	ab_stim	stim
	5103	data_2\ab_stim\3\concatenated_time_STIC_20210623-004542\rois	6	51.6704	ab_stim	stim
	5104	data_2\ab_stim\3\concatenated_time_STIC_20210623-004542\rois	7	48.3905	ab_stim	stim
	5105	data_2\ab_stim\3\concatenated_time_STIC_20210623-004542\rois	8	48.3504	ab_stim	stim
	5224	data_2\ab_stim\3\concatenated_time_STIC_20210623-004703\rois	-8	79.697	ab_stim	stim
	5225	data_2\ab_stim\3\concatenated_time_STIC_20210623-004703\rois	-7	88.9226	ab_stim	stim
	5226	data_2\ab_stim\3\concatenated_time_STIC_20210623-004703\rois	-6	65.1433	ab_stim	stim
	5227	data_2\ab_stim\3\concatenated_time_STIC_20210623-004703\rois	-5	82.9143	ab_stim	stim
	5228	data_2\ab_stim\3\concatenated_time_STIC_20210623-004703\rois	-4	81.4917	ab_stim	stim
	5229	data_2\ab_stim\3\concatenated_time_STIC_20210623-004703\rois	-3	95.3262	ab_stim	stim
	5230	data_2\ab_stim\3\concatenated_time_STIC_20210623-004703\rois	-2	99.311	ab_stim	stim
	5231	data_2\ab_stim\3\concatenated_time_STIC_20210623-004703\rois	-1	96.5001	ab_stim	stim
	5232	data_2\ab_stim\3\concatenated_time_STIC_20210623-004703\rois	0	89.9008	ab_stim	stim
	5233	data_2\ab_stim\3\concatenated_time_STIC_20210623-004703\rois	1	52.9663	ab_stim	stim
	5234	data_2\ab_stim\3\concatenated_time_STIC_20210623-004703\rois	2	58.5708	ab_stim	stim
	5235	data_2\ab_stim\3\concatenated_time_STIC_20210623-004703\rois	3	59.2746	ab_stim	stim
	5236	data_2\ab_stim\3\concatenated_time_STIC_20210623-004703\rois	4	60.0829	ab_stim	stim
	5237	data_2\ab_stim\3\concatenated_time_STIC_20210623-004703\rois	5	58.6874	ab_stim	stim
	5238	data_2\ab_stim\3\concatenated_time_STIC_20210623-004703\rois	6	58.1524	ab_stim	stim
	5239	data_2\ab_stim\3\concatenated_time_STIC_20210623-004703\rois	7	50.8035	ab_stim	stim
	5240	data_2\ab_stim\3\concatenated_time_STIC_20210623-004703\rois	8	51.9783	ab_stim	stim
	5351	data_2\ab_stim\4\concatenated_time_STIC_20210623-004848\rois	-8	68.9515	ab_stim	stim
	5352	data_2\ab_stim\4\concatenated_time_STIC_20210623-004848\rois	-7	72.5973	ab_stim	stim
	5353	data_2\ab_stim\4\concatenated_time_STIC_20210623-004848\rois	-6	71.2749	ab_stim	stim
	5354	data_2\ab_stim\4\concatenated_time_STIC_20210623-004848\rois	-5	68.8925	ab_stim	stim
	5355	data_2\ab_stim\4\concatenated_time_STIC_20210623-004848\rois	-4	74.5638	ab_stim	stim
	5356	data_2\ab_stim\4\concatenated_time_STIC_20210623-004848\rois	-3	75.6362	ab_stim	stim
	5357	data_2\ab_stim\4\concatenated_time_STIC_20210623-004848\rois	-2	82.3305	ab_stim	stim
	5358	data_2\ab_stim\4\concatenated_time_STIC_20210623-004848\rois	-1	111.346	ab_stim	stim
	5359	data_2\ab_stim\4\concatenated_time_STIC_20210623-004848\rois	0	102.398	ab_stim	stim
	5360	data_2\ab_stim\4\concatenated_time_STIC_20210623-004848\rois	1	56.7638	ab_stim	stim
	5361	data_2\ab_stim\4\concatenated_time_STIC_20210623-004848\rois	2	60.8621	ab_stim	stim
	5362	data_2\ab_stim\4\concatenated_time_STIC_20210623-004848\rois	3	61.5252	ab_stim	stim
	5363	data_2\ab_stim\4\concatenated_time_STIC_20210623-004848\rois	4	60.4352	ab_stim	stim
	5364	data_2\ab_stim\4\concatenated_time_STIC_20210623-004848\rois	5	60.1144	ab_stim	stim
	5365	data_2\ab_stim\4\concatenated_time_STIC_20210623-004848\rois	6	60.1524	ab_stim	stim
	5366	data_2\ab_stim\4\concatenated_time_STIC_20210623-004848\rois	7	57.6315	ab_stim	stim
	5367	data_2\ab_stim\4\concatenated_time_STIC_20210623-004848\rois	8	57.2724	ab_stim	stim
	5512	data_2\ab_stim\4\concatenated_time_STIC_20210623-005022\rois	-8	77.5325	ab_stim	stim
	5513	data_2\ab_stim\4\concatenated_time_STIC_20210623-005022\rois	-7	81.3931	ab_stim	stim
	5514	data_2\ab_stim\4\concatenated_time_STIC_20210623-005022\rois	-6	85.7012	ab_stim	stim
	5515	data_2\ab_stim\4\concatenated_time_STIC_20210623-005022\rois	-5	93.3424	ab_stim	stim
	5516	data_2\ab_stim\4\concatenated_time_STIC_20210623-005022\rois	-4	87.866	ab_stim	stim
	5517	data_2\ab_stim\4\concatenated_time_STIC_20210623-005022\rois	-3	85.9706	ab_stim	stim
	5518	data_2\ab_stim\4\concatenated_time_STIC_20210623-005022\rois	-2	93.0831	ab_stim	stim
	5519	data_2\ab_stim\4\concatenated_time_STIC_20210623-005022\rois	-1	107.58	ab_stim	stim
	5520	data_2\ab_stim\4\concatenated_time_STIC_20210623-005022\rois	0	102.012	ab_stim	stim
	5521	data_2\ab_stim\4\concatenated_time_STIC_20210623-005022\rois	1	60.9246	ab_stim	stim
	5522	data_2\ab_stim\4\concatenated_time_STIC_20210623-005022\rois	2	67.9772	ab_stim	stim
	5523	data_2\ab_stim\4\concatenated_time_STIC_20210623-005022\rois	3	65.0992	ab_stim	stim
	5524	data_2\ab_stim\4\concatenated_time_STIC_20210623-005022\rois	4	64.3985	ab_stim	stim
	5525	data_2\ab_stim\4\concatenated_time_STIC_20210623-005022\rois	5	64.6308	ab_stim	stim
	5526	data_2\ab_stim\4\concatenated_time_STIC_20210623-005022\rois	6	63.7167	ab_stim	stim
	5527	data_2\ab_stim\4\concatenated_time_STIC_20210623-005022\rois	7	65.8511	ab_stim	stim
	5528	data_2\ab_stim\4\concatenated_time_STIC_20210623-005022\rois	8	63.1477	ab_stim	stim
	5682	data_2\ab_stim\5\concatenated_time_STIC_20210623-005312\rois	-8	57.5691	ab_stim	stim
	5683	data_2\ab_stim\5\concatenated_time_STIC_20210623-005312\rois	-7	58.392	ab_stim	stim
	5684	data_2\ab_stim\5\concatenated_time_STIC_20210623-005312\rois	-6	60.2181	ab_stim	stim
	5685	data_2\ab_stim\5\concatenated_time_STIC_20210623-005312\rois	-5	60.8116	ab_stim	stim
	5686	data_2\ab_stim\5\concatenated_time_STIC_20210623-005312\rois	-4	69.572	ab_stim	stim
	5687	data_2\ab_stim\5\concatenated_time_STIC_20210623-005312\rois	-3	73.3962	ab_stim	stim
	5688	data_2\ab_stim\5\concatenated_time_STIC_20210623-005312\rois	-2	83.7787	ab_stim	stim
	5689	data_2\ab_stim\5\concatenated_time_STIC_20210623-005312\rois	-1	107.227	ab_stim	stim
	5690	data_2\ab_stim\5\concatenated_time_STIC_20210623-005312\rois	0	92.8213	ab_stim	stim
	5691	data_2\ab_stim\5\concatenated_time_STIC_20210623-005312\rois	1	48.4766	ab_stim	stim
	5692	data_2\ab_stim\5\concatenated_time_STIC_20210623-005312\rois	2	50.3019	ab_stim	stim
	5693	data_2\ab_stim\5\concatenated_time_STIC_20210623-005312\rois	3	51.5361	ab_stim	stim
	5694	data_2\ab_stim\5\concatenated_time_STIC_20210623-005312\rois	4	51.0411	ab_stim	stim
	5695	data_2\ab_stim\5\concatenated_time_STIC_20210623-005312\rois	5	49.96	ab_stim	stim
	5696	data_2\ab_stim\5\concatenated_time_STIC_20210623-005312\rois	6	50.154	ab_stim	stim
	5697	data_2\ab_stim\5\concatenated_time_STIC_20210623-005312\rois	7	49.105	ab_stim	stim
	5698	data_2\ab_stim\5\concatenated_time_STIC_20210623-005312\rois	8	48.63	ab_stim	stim
	5899	data_2\ab_stim\5\concatenated_time_STIC_20210623-005553\rois	-8	66.5024	ab_stim	stim
	5900	data_2\ab_stim\5\concatenated_time_STIC_20210623-005553\rois	-7	62.4753	ab_stim	stim
	5901	data_2\ab_stim\5\concatenated_time_STIC_20210623-005553\rois	-6	76.5653	ab_stim	stim
	5902	data_2\ab_stim\5\concatenated_time_STIC_20210623-005553\rois	-5	71.1908	ab_stim	stim
	5903	data_2\ab_stim\5\concatenated_time_STIC_20210623-005553\rois	-4	73.4985	ab_stim	stim
	5904	data_2\ab_stim\5\concatenated_time_STIC_20210623-005553\rois	-3	78.7092	ab_stim	stim
	5905	data_2\ab_stim\5\concatenated_time_STIC_20210623-005553\rois	-2	95.879	ab_stim	stim
	5906	data_2\ab_stim\5\concatenated_time_STIC_20210623-005553\rois	-1	105.585	ab_stim	stim
	5907	data_2\ab_stim\5\concatenated_time_STIC_20210623-005553\rois	0	97.1893	ab_stim	stim
	5908	data_2\ab_stim\5\concatenated_time_STIC_20210623-005553\rois	1	50.534	ab_stim	stim
	5909	data_2\ab_stim\5\concatenated_time_STIC_20210623-005553\rois	2	54.6462	ab_stim	stim
	5910	data_2\ab_stim\5\concatenated_time_STIC_20210623-005553\rois	3	53.4691	ab_stim	stim
	5911	data_2\ab_stim\5\concatenated_time_STIC_20210623-005553\rois	4	52.9679	ab_stim	stim
	5912	data_2\ab_stim\5\concatenated_time_STIC_20210623-005553\rois	5	51.6031	ab_stim	stim
	5913	data_2\ab_stim\5\concatenated_time_STIC_20210623-005553\rois	6	51.05	ab_stim	stim
	5914	data_2\ab_stim\5\concatenated_time_STIC_20210623-005553\rois	7	51.0969	ab_stim	stim
	5915	data_2\ab_stim\5\concatenated_time_STIC_20210623-005553\rois	8	49.5158	ab_stim	stim
	6038	data_2\ab_stim\6\concatenated_time_STIC_20210623-005726\rois	-8	75.6127	ab_stim	stim
	6039	data_2\ab_stim\6\concatenated_time_STIC_20210623-005726\rois	-7	65.815	ab_stim	stim
	6040	data_2\ab_stim\6\concatenated_time_STIC_20210623-005726\rois	-6	76.1417	ab_stim	stim
	6041	data_2\ab_stim\6\concatenated_time_STIC_20210623-005726\rois	-5	74.7216	ab_stim	stim
	6042	data_2\ab_stim\6\concatenated_time_STIC_20210623-005726\rois	-4	73.106	ab_stim	stim
	6043	data_2\ab_stim\6\concatenated_time_STIC_20210623-005726\rois	-3	110.214	ab_stim	stim
	6044	data_2\ab_stim\6\concatenated_time_STIC_20210623-005726\rois	-2	99.5142	ab_stim	stim
	6045	data_2\ab_stim\6\concatenated_time_STIC_20210623-005726\rois	-1	89.047	ab_stim	stim
	6046	data_2\ab_stim\6\concatenated_time_STIC_20210623-005726\rois	0	88.8435	ab_stim	stim
	6047	data_2\ab_stim\6\concatenated_time_STIC_20210623-005726\rois	1	51.1785	ab_stim	stim
	6048	data_2\ab_stim\6\concatenated_time_STIC_20210623-005726\rois	2	55.833	ab_stim	stim
	6049	data_2\ab_stim\6\concatenated_time_STIC_20210623-005726\rois	3	54.8654	ab_stim	stim
	6050	data_2\ab_stim\6\concatenated_time_STIC_20210623-005726\rois	4	56.0694	ab_stim	stim
	6051	data_2\ab_stim\6\concatenated_time_STIC_20210623-005726\rois	5	55.7343	ab_stim	stim
	6052	data_2\ab_stim\6\concatenated_time_STIC_20210623-005726\rois	6	54.4257	ab_stim	stim
	6053	data_2\ab_stim\6\concatenated_time_STIC_20210623-005726\rois	7	50.3477	ab_stim	stim
	6054	data_2\ab_stim\6\concatenated_time_STIC_20210623-005726\rois	8	48.0557	ab_stim	stim
	6140	data_2\ab_stim\6\concatenated_time_STIC_20210623-005843\rois	-8	66.7131	ab_stim	stim
	6141	data_2\ab_stim\6\concatenated_time_STIC_20210623-005843\rois	-7	74.3458	ab_stim	stim
	6142	data_2\ab_stim\6\concatenated_time_STIC_20210623-005843\rois	-6	72.2834	ab_stim	stim
	6143	data_2\ab_stim\6\concatenated_time_STIC_20210623-005843\rois	-5	80.528	ab_stim	stim
	6144	data_2\ab_stim\6\concatenated_time_STIC_20210623-005843\rois	-4	66.9154	ab_stim	stim
	6145	data_2\ab_stim\6\concatenated_time_STIC_20210623-005843\rois	-3	82.4046	ab_stim	stim
	6146	data_2\ab_stim\6\concatenated_time_STIC_20210623-005843\rois	-2	97.8251	ab_stim	stim
	6147	data_2\ab_stim\6\concatenated_time_STIC_20210623-005843\rois	-1	105.108	ab_stim	stim
	6148	data_2\ab_stim\6\concatenated_time_STIC_20210623-005843\rois	0	94.267	ab_stim	stim
	6149	data_2\ab_stim\6\concatenated_time_STIC_20210623-005843\rois	1	51.2426	ab_stim	stim
	6150	data_2\ab_stim\6\concatenated_time_STIC_20210623-005843\rois	2	56.1139	ab_stim	stim
	6151	data_2\ab_stim\6\concatenated_time_STIC_20210623-005843\rois	3	55.8103	ab_stim	stim
	6152	data_2\ab_stim\6\concatenated_time_STIC_20210623-005843\rois	4	55.5366	ab_stim	stim
	6153	data_2\ab_stim\6\concatenated_time_STIC_20210623-005843\rois	5	55.5498	ab_stim	stim
	6154	data_2\ab_stim\6\concatenated_time_STIC_20210623-005843\rois	6	54.1462	ab_stim	stim
	6155	data_2\ab_stim\6\concatenated_time_STIC_20210623-005843\rois	7	55.902	ab_stim	stim
	6156	data_2\ab_stim\6\concatenated_time_STIC_20210623-005843\rois	8	53.9799	ab_stim	stim
	6286	data_2\ab_stim\7\concatenated_time_STIC_20210623-010040\rois	-8	59.6007	ab_stim	stim
	6287	data_2\ab_stim\7\concatenated_time_STIC_20210623-010040\rois	-7	57.5695	ab_stim	stim
	6288	data_2\ab_stim\7\concatenated_time_STIC_20210623-010040\rois	-6	48.565	ab_stim	stim
	6289	data_2\ab_stim\7\concatenated_time_STIC_20210623-010040\rois	-5	67.0841	ab_stim	stim
	6290	data_2\ab_stim\7\concatenated_time_STIC_20210623-010040\rois	-4	70.2776	ab_stim	stim
	6291	data_2\ab_stim\7\concatenated_time_STIC_20210623-010040\rois	-3	77.9529	ab_stim	stim
	6292	data_2\ab_stim\7\concatenated_time_STIC_20210623-010040\rois	-2	84.6427	ab_stim	stim
	6293	data_2\ab_stim\7\concatenated_time_STIC_20210623-010040\rois	-1	101.35	ab_stim	stim
	6294	data_2\ab_stim\7\concatenated_time_STIC_20210623-010040\rois	0	87.368	ab_stim	stim
	6295	data_2\ab_stim\7\concatenated_time_STIC_20210623-010040\rois	1	46.6317	ab_stim	stim
	6296	data_2\ab_stim\7\concatenated_time_STIC_20210623-010040\rois	2	49.3871	ab_stim	stim
	6297	data_2\ab_stim\7\concatenated_time_STIC_20210623-010040\rois	3	49.2866	ab_stim	stim
	6298	data_2\ab_stim\7\concatenated_time_STIC_20210623-010040\rois	4	50.1264	ab_stim	stim
	6299	data_2\ab_stim\7\concatenated_time_STIC_20210623-010040\rois	5	49.1041	ab_stim	stim
	6300	data_2\ab_stim\7\concatenated_time_STIC_20210623-010040\rois	6	49.7684	ab_stim	stim
	6301	data_2\ab_stim\7\concatenated_time_STIC_20210623-010040\rois	7	48.7656	ab_stim	stim
	6302	data_2\ab_stim\7\concatenated_time_STIC_20210623-010040\rois	8	48.6412	ab_stim	stim
	6409	data_2\ab_stim\7\concatenated_time_STIC_20210623-010137\rois	-8	62.6799	ab_stim	stim
	6410	data_2\ab_stim\7\concatenated_time_STIC_20210623-010137\rois	-7	63.1961	ab_stim	stim
	6411	data_2\ab_stim\7\concatenated_time_STIC_20210623-010137\rois	-6	54.1178	ab_stim	stim
	6412	data_2\ab_stim\7\concatenated_time_STIC_20210623-010137\rois	-5	63.3511	ab_stim	stim
	6413	data_2\ab_stim\7\concatenated_time_STIC_20210623-010137\rois	-4	69.9515	ab_stim	stim
	6414	data_2\ab_stim\7\concatenated_time_STIC_20210623-010137\rois	-3	80.6449	ab_stim	stim
	6415	data_2\ab_stim\7\concatenated_time_STIC_20210623-010137\rois	-2	93.1955	ab_stim	stim
	6416	data_2\ab_stim\7\concatenated_time_STIC_20210623-010137\rois	-1	95.649	ab_stim	stim
	6417	data_2\ab_stim\7\concatenated_time_STIC_20210623-010137\rois	0	86.9901	ab_stim	stim
	6418	data_2\ab_stim\7\concatenated_time_STIC_20210623-010137\rois	1	45.1471	ab_stim	stim
	6419	data_2\ab_stim\7\concatenated_time_STIC_20210623-010137\rois	2	51.8076	ab_stim	stim
	6420	data_2\ab_stim\7\concatenated_time_STIC_20210623-010137\rois	3	53.4562	ab_stim	stim
	6421	data_2\ab_stim\7\concatenated_time_STIC_20210623-010137\rois	4	53.7642	ab_stim	stim
	6422	data_2\ab_stim\7\concatenated_time_STIC_20210623-010137\rois	5	51.7126	ab_stim	stim
	6423	data_2\ab_stim\7\concatenated_time_STIC_20210623-010137\rois	6	49.457	ab_stim	stim
	6424	data_2\ab_stim\7\concatenated_time_STIC_20210623-010137\rois	7	49.9933	ab_stim	stim
	6425	data_2\ab_stim\7\concatenated_time_STIC_20210623-010137\rois	8	47.0935	ab_stim	stim
	6529	data_2\ab_stim\8\concatenated_time_STIC_20210623-010304\rois	-8	75.644	ab_stim	stim
	6530	data_2\ab_stim\8\concatenated_time_STIC_20210623-010304\rois	-7	85.1603	ab_stim	stim
	6531	data_2\ab_stim\8\concatenated_time_STIC_20210623-010304\rois	-6	95.3038	ab_stim	stim
	6532	data_2\ab_stim\8\concatenated_time_STIC_20210623-010304\rois	-5	77.7767	ab_stim	stim
	6533	data_2\ab_stim\8\concatenated_time_STIC_20210623-010304\rois	-4	67.6552	ab_stim	stim
	6534	data_2\ab_stim\8\concatenated_time_STIC_20210623-010304\rois	-3	95.0747	ab_stim	stim
	6535	data_2\ab_stim\8\concatenated_time_STIC_20210623-010304\rois	-2	93.0807	ab_stim	stim
	6536	data_2\ab_stim\8\concatenated_time_STIC_20210623-010304\rois	-1	108.736	ab_stim	stim
	6537	data_2\ab_stim\8\concatenated_time_STIC_20210623-010304\rois	0	94.215	ab_stim	stim
	6538	data_2\ab_stim\8\concatenated_time_STIC_20210623-010304\rois	1	52.5608	ab_stim	stim
	6539	data_2\ab_stim\8\concatenated_time_STIC_20210623-010304\rois	2	53.8125	ab_stim	stim
	6540	data_2\ab_stim\8\concatenated_time_STIC_20210623-010304\rois	3	56.555	ab_stim	stim
	6541	data_2\ab_stim\8\concatenated_time_STIC_20210623-010304\rois	4	56.4067	ab_stim	stim
	6542	data_2\ab_stim\8\concatenated_time_STIC_20210623-010304\rois	5	55.3341	ab_stim	stim
	6543	data_2\ab_stim\8\concatenated_time_STIC_20210623-010304\rois	6	55.8662	ab_stim	stim
	6544	data_2\ab_stim\8\concatenated_time_STIC_20210623-010304\rois	7	54.2844	ab_stim	stim
	6545	data_2\ab_stim\8\concatenated_time_STIC_20210623-010304\rois	8	51.613	ab_stim	stim
	6710	data_2\bb_ctrl\1\concatenated_time_STIC_20210618-161352\rois	-8	43.7273	bb_ctrl	ctrl
	6711	data_2\bb_ctrl\1\concatenated_time_STIC_20210618-161352\rois	-7	55.1908	bb_ctrl	ctrl
	6712	data_2\bb_ctrl\1\concatenated_time_STIC_20210618-161352\rois	-6	84.314	bb_ctrl	ctrl
	6713	data_2\bb_ctrl\1\concatenated_time_STIC_20210618-161352\rois	-5	64.5734	bb_ctrl	ctrl
	6714	data_2\bb_ctrl\1\concatenated_time_STIC_20210618-161352\rois	-4	80.6413	bb_ctrl	ctrl
	6715	data_2\bb_ctrl\1\concatenated_time_STIC_20210618-161352\rois	-3	90.2919	bb_ctrl	ctrl
	6716	data_2\bb_ctrl\1\concatenated_time_STIC_20210618-161352\rois	-2	83.5922	bb_ctrl	ctrl
	6717	data_2\bb_ctrl\1\concatenated_time_STIC_20210618-161352\rois	-1	105.615	bb_ctrl	ctrl
	6718	data_2\bb_ctrl\1\concatenated_time_STIC_20210618-161352\rois	0	96.9903	bb_ctrl	ctrl
	6719	data_2\bb_ctrl\1\concatenated_time_STIC_20210618-161352\rois	1	59.8092	bb_ctrl	ctrl
	6720	data_2\bb_ctrl\1\concatenated_time_STIC_20210618-161352\rois	2	65.0824	bb_ctrl	ctrl
	6721	data_2\bb_ctrl\1\concatenated_time_STIC_20210618-161352\rois	3	57.5416	bb_ctrl	ctrl
	6722	data_2\bb_ctrl\1\concatenated_time_STIC_20210618-161352\rois	4	59.6996	bb_ctrl	ctrl
	6723	data_2\bb_ctrl\1\concatenated_time_STIC_20210618-161352\rois	5	63.1731	bb_ctrl	ctrl
	6724	data_2\bb_ctrl\1\concatenated_time_STIC_20210618-161352\rois	6	59.4283	bb_ctrl	ctrl
	6725	data_2\bb_ctrl\1\concatenated_time_STIC_20210618-161352\rois	7	58.5077	bb_ctrl	ctrl
	6726	data_2\bb_ctrl\1\concatenated_time_STIC_20210618-161352\rois	8	61.7377	bb_ctrl	ctrl
	6799	data_2\bb_ctrl\1\concatenated_time_STIC_20210618-161643\rois	-8	104.547	bb_ctrl	ctrl
	6800	data_2\bb_ctrl\1\concatenated_time_STIC_20210618-161643\rois	-7	137.975	bb_ctrl	ctrl
	6801	data_2\bb_ctrl\1\concatenated_time_STIC_20210618-161643\rois	-6	39.3573	bb_ctrl	ctrl
	6802	data_2\bb_ctrl\1\concatenated_time_STIC_20210618-161643\rois	-5	67.2681	bb_ctrl	ctrl
	6803	data_2\bb_ctrl\1\concatenated_time_STIC_20210618-161643\rois	-4	73.5614	bb_ctrl	ctrl
	6804	data_2\bb_ctrl\1\concatenated_time_STIC_20210618-161643\rois	-3	48.7043	bb_ctrl	ctrl
	6805	data_2\bb_ctrl\1\concatenated_time_STIC_20210618-161643\rois	-2	31.3477	bb_ctrl	ctrl
	6806	data_2\bb_ctrl\1\concatenated_time_STIC_20210618-161643\rois	-1	86.7222	bb_ctrl	ctrl
	6807	data_2\bb_ctrl\1\concatenated_time_STIC_20210618-161643\rois	0	83.7509	bb_ctrl	ctrl
	6808	data_2\bb_ctrl\1\concatenated_time_STIC_20210618-161643\rois	1	60.3838	bb_ctrl	ctrl
	6809	data_2\bb_ctrl\1\concatenated_time_STIC_20210618-161643\rois	2	66.746	bb_ctrl	ctrl
	6810	data_2\bb_ctrl\1\concatenated_time_STIC_20210618-161643\rois	3	62.2827	bb_ctrl	ctrl
	6811	data_2\bb_ctrl\1\concatenated_time_STIC_20210618-161643\rois	4	64.9197	bb_ctrl	ctrl
	6812	data_2\bb_ctrl\1\concatenated_time_STIC_20210618-161643\rois	5	64.2985	bb_ctrl	ctrl
	6813	data_2\bb_ctrl\1\concatenated_time_STIC_20210618-161643\rois	6	58.1805	bb_ctrl	ctrl
	6814	data_2\bb_ctrl\1\concatenated_time_STIC_20210618-161643\rois	7	56.8093	bb_ctrl	ctrl
	6815	data_2\bb_ctrl\1\concatenated_time_STIC_20210618-161643\rois	8	59.8152	bb_ctrl	ctrl
	6872	data_2\bb_ctrl\1\concatenated_time_STIC_20210618-162024\rois	-8	22.4722	bb_ctrl	ctrl
	6873	data_2\bb_ctrl\1\concatenated_time_STIC_20210618-162024\rois	-7	92.1792	bb_ctrl	ctrl
	6874	data_2\bb_ctrl\1\concatenated_time_STIC_20210618-162024\rois	-6	108.06	bb_ctrl	ctrl
	6875	data_2\bb_ctrl\1\concatenated_time_STIC_20210618-162024\rois	-5	162.607	bb_ctrl	ctrl
	6876	data_2\bb_ctrl\1\concatenated_time_STIC_20210618-162024\rois	-4	77.4919	bb_ctrl	ctrl
	6877	data_2\bb_ctrl\1\concatenated_time_STIC_20210618-162024\rois	-3	57.7062	bb_ctrl	ctrl
	6878	data_2\bb_ctrl\1\concatenated_time_STIC_20210618-162024\rois	-2	34.1299	bb_ctrl	ctrl
	6879	data_2\bb_ctrl\1\concatenated_time_STIC_20210618-162024\rois	-1	138.029	bb_ctrl	ctrl
	6880	data_2\bb_ctrl\1\concatenated_time_STIC_20210618-162024\rois	0	97.7891	bb_ctrl	ctrl
	6881	data_2\bb_ctrl\1\concatenated_time_STIC_20210618-162024\rois	1	58.1167	bb_ctrl	ctrl
	6882	data_2\bb_ctrl\1\concatenated_time_STIC_20210618-162024\rois	2	67.5542	bb_ctrl	ctrl
	6883	data_2\bb_ctrl\1\concatenated_time_STIC_20210618-162024\rois	3	70.5379	bb_ctrl	ctrl
	6884	data_2\bb_ctrl\1\concatenated_time_STIC_20210618-162024\rois	4	75.4373	bb_ctrl	ctrl
	6885	data_2\bb_ctrl\1\concatenated_time_STIC_20210618-162024\rois	5	72.4737	bb_ctrl	ctrl
	6886	data_2\bb_ctrl\1\concatenated_time_STIC_20210618-162024\rois	6	69.6947	bb_ctrl	ctrl
	6887	data_2\bb_ctrl\1\concatenated_time_STIC_20210618-162024\rois	7	62.2776	bb_ctrl	ctrl
	6888	data_2\bb_ctrl\1\concatenated_time_STIC_20210618-162024\rois	8	67.7845	bb_ctrl	ctrl
	6913	data_2\bb_ctrl\3\concatenated_time_STIC_20210618-162518\rois	-8	113.523	bb_ctrl	ctrl
	6914	data_2\bb_ctrl\3\concatenated_time_STIC_20210618-162518\rois	-7	112.556	bb_ctrl	ctrl
	6915	data_2\bb_ctrl\3\concatenated_time_STIC_20210618-162518\rois	-6	118.819	bb_ctrl	ctrl
	6916	data_2\bb_ctrl\3\concatenated_time_STIC_20210618-162518\rois	-5	106.611	bb_ctrl	ctrl
	6917	data_2\bb_ctrl\3\concatenated_time_STIC_20210618-162518\rois	-4	49.5639	bb_ctrl	ctrl
	6918	data_2\bb_ctrl\3\concatenated_time_STIC_20210618-162518\rois	-3	101.141	bb_ctrl	ctrl
	6919	data_2\bb_ctrl\3\concatenated_time_STIC_20210618-162518\rois	-2	99.3186	bb_ctrl	ctrl
	6920	data_2\bb_ctrl\3\concatenated_time_STIC_20210618-162518\rois	-1	125.868	bb_ctrl	ctrl
	6921	data_2\bb_ctrl\3\concatenated_time_STIC_20210618-162518\rois	0	105.759	bb_ctrl	ctrl
	6922	data_2\bb_ctrl\3\concatenated_time_STIC_20210618-162518\rois	1	60.2218	bb_ctrl	ctrl
	6923	data_2\bb_ctrl\3\concatenated_time_STIC_20210618-162518\rois	2	64.9241	bb_ctrl	ctrl
	6924	data_2\bb_ctrl\3\concatenated_time_STIC_20210618-162518\rois	3	66.5043	bb_ctrl	ctrl
	6925	data_2\bb_ctrl\3\concatenated_time_STIC_20210618-162518\rois	4	64.2132	bb_ctrl	ctrl
	6926	data_2\bb_ctrl\3\concatenated_time_STIC_20210618-162518\rois	5	63.9415	bb_ctrl	ctrl
	6927	data_2\bb_ctrl\3\concatenated_time_STIC_20210618-162518\rois	6	64.727	bb_ctrl	ctrl
	6928	data_2\bb_ctrl\3\concatenated_time_STIC_20210618-162518\rois	7	65.8131	bb_ctrl	ctrl
	6929	data_2\bb_ctrl\3\concatenated_time_STIC_20210618-162518\rois	8	78.6827	bb_ctrl	ctrl
	7049	data_2\bb_ctrl\3\concatenated_time_STIC_20210618-162622\rois	-8	67.9108	bb_ctrl	ctrl
	7050	data_2\bb_ctrl\3\concatenated_time_STIC_20210618-162622\rois	-7	66.1228	bb_ctrl	ctrl
	7051	data_2\bb_ctrl\3\concatenated_time_STIC_20210618-162622\rois	-6	81.939	bb_ctrl	ctrl
	7052	data_2\bb_ctrl\3\concatenated_time_STIC_20210618-162622\rois	-5	101.006	bb_ctrl	ctrl
	7053	data_2\bb_ctrl\3\concatenated_time_STIC_20210618-162622\rois	-4	89.7458	bb_ctrl	ctrl
	7054	data_2\bb_ctrl\3\concatenated_time_STIC_20210618-162622\rois	-3	90.098	bb_ctrl	ctrl
	7055	data_2\bb_ctrl\3\concatenated_time_STIC_20210618-162622\rois	-2	80.1721	bb_ctrl	ctrl
	7056	data_2\bb_ctrl\3\concatenated_time_STIC_20210618-162622\rois	-1	148.838	bb_ctrl	ctrl
	7057	data_2\bb_ctrl\3\concatenated_time_STIC_20210618-162622\rois	0	102.949	bb_ctrl	ctrl
	7058	data_2\bb_ctrl\3\concatenated_time_STIC_20210618-162622\rois	1	62.8708	bb_ctrl	ctrl
	7059	data_2\bb_ctrl\3\concatenated_time_STIC_20210618-162622\rois	2	63.1795	bb_ctrl	ctrl
	7060	data_2\bb_ctrl\3\concatenated_time_STIC_20210618-162622\rois	3	72.0342	bb_ctrl	ctrl
	7061	data_2\bb_ctrl\3\concatenated_time_STIC_20210618-162622\rois	4	62.8638	bb_ctrl	ctrl
	7062	data_2\bb_ctrl\3\concatenated_time_STIC_20210618-162622\rois	5	58.8404	bb_ctrl	ctrl
	7063	data_2\bb_ctrl\3\concatenated_time_STIC_20210618-162622\rois	6	66.8805	bb_ctrl	ctrl
	7064	data_2\bb_ctrl\3\concatenated_time_STIC_20210618-162622\rois	7	66.0049	bb_ctrl	ctrl
	7065	data_2\bb_ctrl\3\concatenated_time_STIC_20210618-162622\rois	8	63.272	bb_ctrl	ctrl
	7236	data_2\bb_ctrl\4\concatenated_time_STIC_20210618-163104\rois	-8	28.4717	bb_ctrl	ctrl
	7237	data_2\bb_ctrl\4\concatenated_time_STIC_20210618-163104\rois	-7	84.5596	bb_ctrl	ctrl
	7238	data_2\bb_ctrl\4\concatenated_time_STIC_20210618-163104\rois	-6	102.227	bb_ctrl	ctrl
	7239	data_2\bb_ctrl\4\concatenated_time_STIC_20210618-163104\rois	-5	130.189	bb_ctrl	ctrl
	7240	data_2\bb_ctrl\4\concatenated_time_STIC_20210618-163104\rois	-4	112.639	bb_ctrl	ctrl
	7241	data_2\bb_ctrl\4\concatenated_time_STIC_20210618-163104\rois	-3	93.2618	bb_ctrl	ctrl
	7242	data_2\bb_ctrl\4\concatenated_time_STIC_20210618-163104\rois	-2	115.657	bb_ctrl	ctrl
	7243	data_2\bb_ctrl\4\concatenated_time_STIC_20210618-163104\rois	-1	122.543	bb_ctrl	ctrl
	7244	data_2\bb_ctrl\4\concatenated_time_STIC_20210618-163104\rois	0	104.06	bb_ctrl	ctrl
	7245	data_2\bb_ctrl\4\concatenated_time_STIC_20210618-163104\rois	1	69.5062	bb_ctrl	ctrl
	7246	data_2\bb_ctrl\4\concatenated_time_STIC_20210618-163104\rois	2	71.9607	bb_ctrl	ctrl
	7247	data_2\bb_ctrl\4\concatenated_time_STIC_20210618-163104\rois	3	76.7713	bb_ctrl	ctrl
	7248	data_2\bb_ctrl\4\concatenated_time_STIC_20210618-163104\rois	4	79.6884	bb_ctrl	ctrl
	7249	data_2\bb_ctrl\4\concatenated_time_STIC_20210618-163104\rois	5	76.2864	bb_ctrl	ctrl
	7250	data_2\bb_ctrl\4\concatenated_time_STIC_20210618-163104\rois	6	70.2499	bb_ctrl	ctrl
	7251	data_2\bb_ctrl\4\concatenated_time_STIC_20210618-163104\rois	7	70.0298	bb_ctrl	ctrl
	7252	data_2\bb_ctrl\4\concatenated_time_STIC_20210618-163104\rois	8	75.6408	bb_ctrl	ctrl
	7318	data_2\bb_ctrl\4\concatenated_time_STIC_20210618-163434\rois	-8	58.7242	bb_ctrl	ctrl
	7319	data_2\bb_ctrl\4\concatenated_time_STIC_20210618-163434\rois	-7	132.272	bb_ctrl	ctrl
	7320	data_2\bb_ctrl\4\concatenated_time_STIC_20210618-163434\rois	-6	111.305	bb_ctrl	ctrl
	7321	data_2\bb_ctrl\4\concatenated_time_STIC_20210618-163434\rois	-5	82.3571	bb_ctrl	ctrl
	7322	data_2\bb_ctrl\4\concatenated_time_STIC_20210618-163434\rois	-4	92.4721	bb_ctrl	ctrl
	7323	data_2\bb_ctrl\4\concatenated_time_STIC_20210618-163434\rois	-3	139.463	bb_ctrl	ctrl
	7324	data_2\bb_ctrl\4\concatenated_time_STIC_20210618-163434\rois	-2	119.462	bb_ctrl	ctrl
	7325	data_2\bb_ctrl\4\concatenated_time_STIC_20210618-163434\rois	-1	141.808	bb_ctrl	ctrl
	7326	data_2\bb_ctrl\4\concatenated_time_STIC_20210618-163434\rois	0	113.059	bb_ctrl	ctrl
	7327	data_2\bb_ctrl\4\concatenated_time_STIC_20210618-163434\rois	1	72.8842	bb_ctrl	ctrl
	7328	data_2\bb_ctrl\4\concatenated_time_STIC_20210618-163434\rois	2	82.6149	bb_ctrl	ctrl
	7329	data_2\bb_ctrl\4\concatenated_time_STIC_20210618-163434\rois	3	75.7534	bb_ctrl	ctrl
	7330	data_2\bb_ctrl\4\concatenated_time_STIC_20210618-163434\rois	4	72.391	bb_ctrl	ctrl
	7331	data_2\bb_ctrl\4\concatenated_time_STIC_20210618-163434\rois	5	76.9606	bb_ctrl	ctrl
	7332	data_2\bb_ctrl\4\concatenated_time_STIC_20210618-163434\rois	6	72.5353	bb_ctrl	ctrl
	7333	data_2\bb_ctrl\4\concatenated_time_STIC_20210618-163434\rois	7	71.6307	bb_ctrl	ctrl
	7334	data_2\bb_ctrl\4\concatenated_time_STIC_20210618-163434\rois	8	74.6954	bb_ctrl	ctrl
	7419	data_2\bb_ctrl\5\concatenated_time_STIC_20210618-163616\rois	-8	89.3245	bb_ctrl	ctrl
	7420	data_2\bb_ctrl\5\concatenated_time_STIC_20210618-163616\rois	-7	85.7655	bb_ctrl	ctrl
	7421	data_2\bb_ctrl\5\concatenated_time_STIC_20210618-163616\rois	-6	88.4714	bb_ctrl	ctrl
	7422	data_2\bb_ctrl\5\concatenated_time_STIC_20210618-163616\rois	-5	115.207	bb_ctrl	ctrl
	7423	data_2\bb_ctrl\5\concatenated_time_STIC_20210618-163616\rois	-4	102.391	bb_ctrl	ctrl
	7424	data_2\bb_ctrl\5\concatenated_time_STIC_20210618-163616\rois	-3	89.4232	bb_ctrl	ctrl
	7425	data_2\bb_ctrl\5\concatenated_time_STIC_20210618-163616\rois	-2	110.5	bb_ctrl	ctrl
	7426	data_2\bb_ctrl\5\concatenated_time_STIC_20210618-163616\rois	-1	122.146	bb_ctrl	ctrl
	7427	data_2\bb_ctrl\5\concatenated_time_STIC_20210618-163616\rois	0	113.432	bb_ctrl	ctrl
	7428	data_2\bb_ctrl\5\concatenated_time_STIC_20210618-163616\rois	1	67.9578	bb_ctrl	ctrl
	7429	data_2\bb_ctrl\5\concatenated_time_STIC_20210618-163616\rois	2	75.8845	bb_ctrl	ctrl
	7430	data_2\bb_ctrl\5\concatenated_time_STIC_20210618-163616\rois	3	70.3885	bb_ctrl	ctrl
	7431	data_2\bb_ctrl\5\concatenated_time_STIC_20210618-163616\rois	4	70.0863	bb_ctrl	ctrl
	7432	data_2\bb_ctrl\5\concatenated_time_STIC_20210618-163616\rois	5	69.7281	bb_ctrl	ctrl
	7433	data_2\bb_ctrl\5\concatenated_time_STIC_20210618-163616\rois	6	68.1302	bb_ctrl	ctrl
	7434	data_2\bb_ctrl\5\concatenated_time_STIC_20210618-163616\rois	7	69.2674	bb_ctrl	ctrl
	7435	data_2\bb_ctrl\5\concatenated_time_STIC_20210618-163616\rois	8	67.2427	bb_ctrl	ctrl
	7526	data_2\bb_ctrl\5\concatenated_time_STIC_20210618-163807\rois	-8	77.6403	bb_ctrl	ctrl
	7527	data_2\bb_ctrl\5\concatenated_time_STIC_20210618-163807\rois	-7	124.145	bb_ctrl	ctrl
	7528	data_2\bb_ctrl\5\concatenated_time_STIC_20210618-163807\rois	-6	123.511	bb_ctrl	ctrl
	7529	data_2\bb_ctrl\5\concatenated_time_STIC_20210618-163807\rois	-5	97.0078	bb_ctrl	ctrl
	7530	data_2\bb_ctrl\5\concatenated_time_STIC_20210618-163807\rois	-4	131.621	bb_ctrl	ctrl
	7531	data_2\bb_ctrl\5\concatenated_time_STIC_20210618-163807\rois	-3	116.003	bb_ctrl	ctrl
	7532	data_2\bb_ctrl\5\concatenated_time_STIC_20210618-163807\rois	-2	137.847	bb_ctrl	ctrl
	7533	data_2\bb_ctrl\5\concatenated_time_STIC_20210618-163807\rois	-1	122.35	bb_ctrl	ctrl
	7534	data_2\bb_ctrl\5\concatenated_time_STIC_20210618-163807\rois	0	110.624	bb_ctrl	ctrl
	7535	data_2\bb_ctrl\5\concatenated_time_STIC_20210618-163807\rois	1	65.5132	bb_ctrl	ctrl
	7536	data_2\bb_ctrl\5\concatenated_time_STIC_20210618-163807\rois	2	72.7718	bb_ctrl	ctrl
	7537	data_2\bb_ctrl\5\concatenated_time_STIC_20210618-163807\rois	3	69.7734	bb_ctrl	ctrl
	7538	data_2\bb_ctrl\5\concatenated_time_STIC_20210618-163807\rois	4	69.7332	bb_ctrl	ctrl
	7539	data_2\bb_ctrl\5\concatenated_time_STIC_20210618-163807\rois	5	70.5688	bb_ctrl	ctrl
	7540	data_2\bb_ctrl\5\concatenated_time_STIC_20210618-163807\rois	6	68.8205	bb_ctrl	ctrl
	7541	data_2\bb_ctrl\5\concatenated_time_STIC_20210618-163807\rois	7	68.7495	bb_ctrl	ctrl
	7542	data_2\bb_ctrl\5\concatenated_time_STIC_20210618-163807\rois	8	66.72	bb_ctrl	ctrl
	7754	data_2\bb_ctrl\6\concatenated_time_STIC_20210618-164038\rois	-8	157.359	bb_ctrl	ctrl
	7755	data_2\bb_ctrl\6\concatenated_time_STIC_20210618-164038\rois	-7	53.6507	bb_ctrl	ctrl
	7756	data_2\bb_ctrl\6\concatenated_time_STIC_20210618-164038\rois	-6	133.763	bb_ctrl	ctrl
	7757	data_2\bb_ctrl\6\concatenated_time_STIC_20210618-164038\rois	-5	104.111	bb_ctrl	ctrl
	7758	data_2\bb_ctrl\6\concatenated_time_STIC_20210618-164038\rois	-4	83.1354	bb_ctrl	ctrl
	7759	data_2\bb_ctrl\6\concatenated_time_STIC_20210618-164038\rois	-3	83.7324	bb_ctrl	ctrl
	7760	data_2\bb_ctrl\6\concatenated_time_STIC_20210618-164038\rois	-2	118.593	bb_ctrl	ctrl
	7761	data_2\bb_ctrl\6\concatenated_time_STIC_20210618-164038\rois	-1	114.597	bb_ctrl	ctrl
	7762	data_2\bb_ctrl\6\concatenated_time_STIC_20210618-164038\rois	0	114.047	bb_ctrl	ctrl
	7763	data_2\bb_ctrl\6\concatenated_time_STIC_20210618-164038\rois	1	76.2485	bb_ctrl	ctrl
	7764	data_2\bb_ctrl\6\concatenated_time_STIC_20210618-164038\rois	2	71.5506	bb_ctrl	ctrl
	7765	data_2\bb_ctrl\6\concatenated_time_STIC_20210618-164038\rois	3	61.5393	bb_ctrl	ctrl
	7766	data_2\bb_ctrl\6\concatenated_time_STIC_20210618-164038\rois	4	67.6667	bb_ctrl	ctrl
	7767	data_2\bb_ctrl\6\concatenated_time_STIC_20210618-164038\rois	5	68.9894	bb_ctrl	ctrl
	7768	data_2\bb_ctrl\6\concatenated_time_STIC_20210618-164038\rois	6	72.2853	bb_ctrl	ctrl
	7769	data_2\bb_ctrl\6\concatenated_time_STIC_20210618-164038\rois	7	74.5094	bb_ctrl	ctrl
	7770	data_2\bb_ctrl\6\concatenated_time_STIC_20210618-164038\rois	8	70.5539	bb_ctrl	ctrl
	7832	data_2\bb_ctrl\6\concatenated_time_STIC_20210618-164506\rois	-4	49.3964	bb_ctrl	ctrl
	7833	data_2\bb_ctrl\6\concatenated_time_STIC_20210618-164506\rois	-3	192.933	bb_ctrl	ctrl
	7834	data_2\bb_ctrl\6\concatenated_time_STIC_20210618-164506\rois	-2	107.391	bb_ctrl	ctrl
	7835	data_2\bb_ctrl\6\concatenated_time_STIC_20210618-164506\rois	-1	97.4383	bb_ctrl	ctrl
	7836	data_2\bb_ctrl\6\concatenated_time_STIC_20210618-164506\rois	0	99.6687	bb_ctrl	ctrl
	7837	data_2\bb_ctrl\6\concatenated_time_STIC_20210618-164506\rois	1	64.2927	bb_ctrl	ctrl
	7838	data_2\bb_ctrl\6\concatenated_time_STIC_20210618-164506\rois	2	71.4177	bb_ctrl	ctrl
	7839	data_2\bb_ctrl\6\concatenated_time_STIC_20210618-164506\rois	3	70.0637	bb_ctrl	ctrl
	7840	data_2\bb_ctrl\6\concatenated_time_STIC_20210618-164506\rois	4	63.9924	bb_ctrl	ctrl
	7841	data_2\bb_ctrl\6\concatenated_time_STIC_20210618-164506\rois	5	70.5868	bb_ctrl	ctrl
	7842	data_2\bb_ctrl\6\concatenated_time_STIC_20210618-164506\rois	6	68.6599	bb_ctrl	ctrl
	7843	data_2\bb_ctrl\6\concatenated_time_STIC_20210618-164506\rois	7	62.2818	bb_ctrl	ctrl
	7844	data_2\bb_ctrl\6\concatenated_time_STIC_20210618-164506\rois	8	60.8994	bb_ctrl	ctrl
	7917	data_2\bb_ctrl\6\concatenated_time_STIC_20210618-164807\rois	-8	131.042	bb_ctrl	ctrl
	7918	data_2\bb_ctrl\6\concatenated_time_STIC_20210618-164807\rois	-7	133.032	bb_ctrl	ctrl
	7919	data_2\bb_ctrl\6\concatenated_time_STIC_20210618-164807\rois	-6	183.882	bb_ctrl	ctrl
	7920	data_2\bb_ctrl\6\concatenated_time_STIC_20210618-164807\rois	-5	89.5699	bb_ctrl	ctrl
	7921	data_2\bb_ctrl\6\concatenated_time_STIC_20210618-164807\rois	-4	76.3174	bb_ctrl	ctrl
	7922	data_2\bb_ctrl\6\concatenated_time_STIC_20210618-164807\rois	-3	178.468	bb_ctrl	ctrl
	7923	data_2\bb_ctrl\6\concatenated_time_STIC_20210618-164807\rois	-2	181.998	bb_ctrl	ctrl
	7924	data_2\bb_ctrl\6\concatenated_time_STIC_20210618-164807\rois	-1	124.525	bb_ctrl	ctrl
	7925	data_2\bb_ctrl\6\concatenated_time_STIC_20210618-164807\rois	0	104.076	bb_ctrl	ctrl
	7926	data_2\bb_ctrl\6\concatenated_time_STIC_20210618-164807\rois	1	65.7598	bb_ctrl	ctrl
	7927	data_2\bb_ctrl\6\concatenated_time_STIC_20210618-164807\rois	2	70.652	bb_ctrl	ctrl
	7928	data_2\bb_ctrl\6\concatenated_time_STIC_20210618-164807\rois	3	71.8636	bb_ctrl	ctrl
	7929	data_2\bb_ctrl\6\concatenated_time_STIC_20210618-164807\rois	4	74.809	bb_ctrl	ctrl
	7930	data_2\bb_ctrl\6\concatenated_time_STIC_20210618-164807\rois	5	87.3959	bb_ctrl	ctrl
	7931	data_2\bb_ctrl\6\concatenated_time_STIC_20210618-164807\rois	6	75.3823	bb_ctrl	ctrl
	7932	data_2\bb_ctrl\6\concatenated_time_STIC_20210618-164807\rois	7	75.5721	bb_ctrl	ctrl
	7933	data_2\bb_ctrl\6\concatenated_time_STIC_20210618-164807\rois	8	84.9028	bb_ctrl	ctrl
	8030	data_2\bb_stim\2\concatenated_time_STIC_20210621-234726\rois	-8	96.5898	bb_stim	stim
	8031	data_2\bb_stim\2\concatenated_time_STIC_20210621-234726\rois	-7	76.724	bb_stim	stim
	8032	data_2\bb_stim\2\concatenated_time_STIC_20210621-234726\rois	-6	84.9642	bb_stim	stim
	8033	data_2\bb_stim\2\concatenated_time_STIC_20210621-234726\rois	-5	87.1939	bb_stim	stim
	8034	data_2\bb_stim\2\concatenated_time_STIC_20210621-234726\rois	-4	94.455	bb_stim	stim
	8035	data_2\bb_stim\2\concatenated_time_STIC_20210621-234726\rois	-3	103.556	bb_stim	stim
	8036	data_2\bb_stim\2\concatenated_time_STIC_20210621-234726\rois	-2	105.824	bb_stim	stim
	8037	data_2\bb_stim\2\concatenated_time_STIC_20210621-234726\rois	-1	116.447	bb_stim	stim
	8038	data_2\bb_stim\2\concatenated_time_STIC_20210621-234726\rois	0	111.26	bb_stim	stim
	8039	data_2\bb_stim\2\concatenated_time_STIC_20210621-234726\rois	1	65.9455	bb_stim	stim
	8040	data_2\bb_stim\2\concatenated_time_STIC_20210621-234726\rois	2	73.4841	bb_stim	stim
	8041	data_2\bb_stim\2\concatenated_time_STIC_20210621-234726\rois	3	74.1869	bb_stim	stim
	8042	data_2\bb_stim\2\concatenated_time_STIC_20210621-234726\rois	4	73.283	bb_stim	stim
	8043	data_2\bb_stim\2\concatenated_time_STIC_20210621-234726\rois	5	71.3157	bb_stim	stim
	8044	data_2\bb_stim\2\concatenated_time_STIC_20210621-234726\rois	6	71.3762	bb_stim	stim
	8045	data_2\bb_stim\2\concatenated_time_STIC_20210621-234726\rois	7	72.0395	bb_stim	stim
	8046	data_2\bb_stim\2\concatenated_time_STIC_20210621-234726\rois	8	73.2114	bb_stim	stim
	8197	data_2\bb_stim\3\concatenated_time_STIC_20210621-235330\rois	-8	56.5585	bb_stim	stim
	8198	data_2\bb_stim\3\concatenated_time_STIC_20210621-235330\rois	-7	88.5683	bb_stim	stim
	8199	data_2\bb_stim\3\concatenated_time_STIC_20210621-235330\rois	-6	83.4975	bb_stim	stim
	8200	data_2\bb_stim\3\concatenated_time_STIC_20210621-235330\rois	-5	70.4098	bb_stim	stim
	8201	data_2\bb_stim\3\concatenated_time_STIC_20210621-235330\rois	-4	84.6138	bb_stim	stim
	8202	data_2\bb_stim\3\concatenated_time_STIC_20210621-235330\rois	-3	86.3565	bb_stim	stim
	8203	data_2\bb_stim\3\concatenated_time_STIC_20210621-235330\rois	-2	108.145	bb_stim	stim
	8204	data_2\bb_stim\3\concatenated_time_STIC_20210621-235330\rois	-1	108.729	bb_stim	stim
	8205	data_2\bb_stim\3\concatenated_time_STIC_20210621-235330\rois	0	94.9694	bb_stim	stim
	8206	data_2\bb_stim\3\concatenated_time_STIC_20210621-235330\rois	1	60.4376	bb_stim	stim
	8207	data_2\bb_stim\3\concatenated_time_STIC_20210621-235330\rois	2	67.6913	bb_stim	stim
	8208	data_2\bb_stim\3\concatenated_time_STIC_20210621-235330\rois	3	66.4476	bb_stim	stim
	8209	data_2\bb_stim\3\concatenated_time_STIC_20210621-235330\rois	4	64.6289	bb_stim	stim
	8210	data_2\bb_stim\3\concatenated_time_STIC_20210621-235330\rois	5	61.0161	bb_stim	stim
	8211	data_2\bb_stim\3\concatenated_time_STIC_20210621-235330\rois	6	59.8185	bb_stim	stim
	8212	data_2\bb_stim\3\concatenated_time_STIC_20210621-235330\rois	7	60.2911	bb_stim	stim
	8213	data_2\bb_stim\3\concatenated_time_STIC_20210621-235330\rois	8	58.3514	bb_stim	stim
	8333	data_2\bb_stim\4\concatenated_time_STIC_20210621-235744\rois	-8	74.5811	bb_stim	stim
	8334	data_2\bb_stim\4\concatenated_time_STIC_20210621-235744\rois	-7	77.2657	bb_stim	stim
	8335	data_2\bb_stim\4\concatenated_time_STIC_20210621-235744\rois	-6	102.649	bb_stim	stim
	8336	data_2\bb_stim\4\concatenated_time_STIC_20210621-235744\rois	-5	84.8214	bb_stim	stim
	8337	data_2\bb_stim\4\concatenated_time_STIC_20210621-235744\rois	-4	84.3861	bb_stim	stim
	8338	data_2\bb_stim\4\concatenated_time_STIC_20210621-235744\rois	-3	84.6984	bb_stim	stim
	8339	data_2\bb_stim\4\concatenated_time_STIC_20210621-235744\rois	-2	96.6027	bb_stim	stim
	8340	data_2\bb_stim\4\concatenated_time_STIC_20210621-235744\rois	-1	123.98	bb_stim	stim
	8341	data_2\bb_stim\4\concatenated_time_STIC_20210621-235744\rois	0	110.196	bb_stim	stim
	8342	data_2\bb_stim\4\concatenated_time_STIC_20210621-235744\rois	1	65.5686	bb_stim	stim
	8343	data_2\bb_stim\4\concatenated_time_STIC_20210621-235744\rois	2	73.4121	bb_stim	stim
	8344	data_2\bb_stim\4\concatenated_time_STIC_20210621-235744\rois	3	71.6429	bb_stim	stim
	8345	data_2\bb_stim\4\concatenated_time_STIC_20210621-235744\rois	4	71.2956	bb_stim	stim
	8346	data_2\bb_stim\4\concatenated_time_STIC_20210621-235744\rois	5	72.3635	bb_stim	stim
	8347	data_2\bb_stim\4\concatenated_time_STIC_20210621-235744\rois	6	70.232	bb_stim	stim
	8348	data_2\bb_stim\4\concatenated_time_STIC_20210621-235744\rois	7	70.7415	bb_stim	stim
	8349	data_2\bb_stim\4\concatenated_time_STIC_20210621-235744\rois	8	68.402	bb_stim	stim
	8489	data_2\bb_stim\5\concatenated_time_STIC_20210622-000642\rois	-8	59.8382	bb_stim	stim
	8490	data_2\bb_stim\5\concatenated_time_STIC_20210622-000642\rois	-7	77.488	bb_stim	stim
	8491	data_2\bb_stim\5\concatenated_time_STIC_20210622-000642\rois	-6	91.2368	bb_stim	stim
	8492	data_2\bb_stim\5\concatenated_time_STIC_20210622-000642\rois	-5	84.3343	bb_stim	stim
	8493	data_2\bb_stim\5\concatenated_time_STIC_20210622-000642\rois	-4	78.7377	bb_stim	stim
	8494	data_2\bb_stim\5\concatenated_time_STIC_20210622-000642\rois	-3	75.2969	bb_stim	stim
	8495	data_2\bb_stim\5\concatenated_time_STIC_20210622-000642\rois	-2	102.878	bb_stim	stim
	8496	data_2\bb_stim\5\concatenated_time_STIC_20210622-000642\rois	-1	114.301	bb_stim	stim
	8497	data_2\bb_stim\5\concatenated_time_STIC_20210622-000642\rois	0	97.6425	bb_stim	stim
	8498	data_2\bb_stim\5\concatenated_time_STIC_20210622-000642\rois	1	61.6323	bb_stim	stim
	8499	data_2\bb_stim\5\concatenated_time_STIC_20210622-000642\rois	2	66.8469	bb_stim	stim
	8500	data_2\bb_stim\5\concatenated_time_STIC_20210622-000642\rois	3	67.0597	bb_stim	stim
	8501	data_2\bb_stim\5\concatenated_time_STIC_20210622-000642\rois	4	68.5975	bb_stim	stim
	8502	data_2\bb_stim\5\concatenated_time_STIC_20210622-000642\rois	5	66.5047	bb_stim	stim
	8503	data_2\bb_stim\5\concatenated_time_STIC_20210622-000642\rois	6	62.9118	bb_stim	stim
	8504	data_2\bb_stim\5\concatenated_time_STIC_20210622-000642\rois	7	62.8442	bb_stim	stim
	8505	data_2\bb_stim\5\concatenated_time_STIC_20210622-000642\rois	8	64.4935	bb_stim	stim
	8633	data_2\bb_stim\5\concatenated_time_STIC_20210622-000819\rois	-8	65.7063	bb_stim	stim
	8634	data_2\bb_stim\5\concatenated_time_STIC_20210622-000819\rois	-7	67.5455	bb_stim	stim
	8635	data_2\bb_stim\5\concatenated_time_STIC_20210622-000819\rois	-6	74.1138	bb_stim	stim
	8636	data_2\bb_stim\5\concatenated_time_STIC_20210622-000819\rois	-5	72.4435	bb_stim	stim
	8637	data_2\bb_stim\5\concatenated_time_STIC_20210622-000819\rois	-4	86.9793	bb_stim	stim
	8638	data_2\bb_stim\5\concatenated_time_STIC_20210622-000819\rois	-3	94.6869	bb_stim	stim
	8639	data_2\bb_stim\5\concatenated_time_STIC_20210622-000819\rois	-2	92.574	bb_stim	stim
	8640	data_2\bb_stim\5\concatenated_time_STIC_20210622-000819\rois	-1	111.881	bb_stim	stim
	8641	data_2\bb_stim\5\concatenated_time_STIC_20210622-000819\rois	0	105.223	bb_stim	stim
	8642	data_2\bb_stim\5\concatenated_time_STIC_20210622-000819\rois	1	59.2154	bb_stim	stim
	8643	data_2\bb_stim\5\concatenated_time_STIC_20210622-000819\rois	2	65.3123	bb_stim	stim
	8644	data_2\bb_stim\5\concatenated_time_STIC_20210622-000819\rois	3	62.9623	bb_stim	stim
	8645	data_2\bb_stim\5\concatenated_time_STIC_20210622-000819\rois	4	63.7843	bb_stim	stim
	8646	data_2\bb_stim\5\concatenated_time_STIC_20210622-000819\rois	5	62.2626	bb_stim	stim
	8647	data_2\bb_stim\5\concatenated_time_STIC_20210622-000819\rois	6	58.2242	bb_stim	stim
	8648	data_2\bb_stim\5\concatenated_time_STIC_20210622-000819\rois	7	58.7824	bb_stim	stim
	8649	data_2\bb_stim\5\concatenated_time_STIC_20210622-000819\rois	8	58.4933	bb_stim	stim
	8852	data_2\bb_stim\6\concatenated_time_STIC_20210622-001122\rois	-8	59.8443	bb_stim	stim
	8853	data_2\bb_stim\6\concatenated_time_STIC_20210622-001122\rois	-7	70.8342	bb_stim	stim
	8854	data_2\bb_stim\6\concatenated_time_STIC_20210622-001122\rois	-6	70.8469	bb_stim	stim
	8855	data_2\bb_stim\6\concatenated_time_STIC_20210622-001122\rois	-5	81.0954	bb_stim	stim
	8856	data_2\bb_stim\6\concatenated_time_STIC_20210622-001122\rois	-4	78.0147	bb_stim	stim
	8857	data_2\bb_stim\6\concatenated_time_STIC_20210622-001122\rois	-3	86.8968	bb_stim	stim
	8858	data_2\bb_stim\6\concatenated_time_STIC_20210622-001122\rois	-2	89.8743	bb_stim	stim
	8859	data_2\bb_stim\6\concatenated_time_STIC_20210622-001122\rois	-1	102.461	bb_stim	stim
	8860	data_2\bb_stim\6\concatenated_time_STIC_20210622-001122\rois	0	98.2801	bb_stim	stim
	8861	data_2\bb_stim\6\concatenated_time_STIC_20210622-001122\rois	1	58.3388	bb_stim	stim
	8862	data_2\bb_stim\6\concatenated_time_STIC_20210622-001122\rois	2	64.2054	bb_stim	stim
	8863	data_2\bb_stim\6\concatenated_time_STIC_20210622-001122\rois	3	64.0237	bb_stim	stim
	8864	data_2\bb_stim\6\concatenated_time_STIC_20210622-001122\rois	4	60.1011	bb_stim	stim
	8865	data_2\bb_stim\6\concatenated_time_STIC_20210622-001122\rois	5	60.6799	bb_stim	stim
	8866	data_2\bb_stim\6\concatenated_time_STIC_20210622-001122\rois	6	60.1027	bb_stim	stim
	8867	data_2\bb_stim\6\concatenated_time_STIC_20210622-001122\rois	7	59.2245	bb_stim	stim
	8868	data_2\bb_stim\6\concatenated_time_STIC_20210622-001122\rois	8	58.6625	bb_stim	stim
	9050	data_2\bb_stim\6\concatenated_time_STIC_20210622-001418\rois	-8	55.1168	bb_stim	stim
	9051	data_2\bb_stim\6\concatenated_time_STIC_20210622-001418\rois	-7	69.992	bb_stim	stim
	9052	data_2\bb_stim\6\concatenated_time_STIC_20210622-001418\rois	-6	69.8666	bb_stim	stim
	9053	data_2\bb_stim\6\concatenated_time_STIC_20210622-001418\rois	-5	71.0357	bb_stim	stim
	9054	data_2\bb_stim\6\concatenated_time_STIC_20210622-001418\rois	-4	77.0854	bb_stim	stim
	9055	data_2\bb_stim\6\concatenated_time_STIC_20210622-001418\rois	-3	79.3153	bb_stim	stim
	9056	data_2\bb_stim\6\concatenated_time_STIC_20210622-001418\rois	-2	89.474	bb_stim	stim
	9057	data_2\bb_stim\6\concatenated_time_STIC_20210622-001418\rois	-1	103.078	bb_stim	stim
	9058	data_2\bb_stim\6\concatenated_time_STIC_20210622-001418\rois	0	102.172	bb_stim	stim
	9059	data_2\bb_stim\6\concatenated_time_STIC_20210622-001418\rois	1	56.323	bb_stim	stim
	9060	data_2\bb_stim\6\concatenated_time_STIC_20210622-001418\rois	2	59.7863	bb_stim	stim
	9061	data_2\bb_stim\6\concatenated_time_STIC_20210622-001418\rois	3	61.9298	bb_stim	stim
	9062	data_2\bb_stim\6\concatenated_time_STIC_20210622-001418\rois	4	60.6388	bb_stim	stim
	9063	data_2\bb_stim\6\concatenated_time_STIC_20210622-001418\rois	5	57.6193	bb_stim	stim
	9064	data_2\bb_stim\6\concatenated_time_STIC_20210622-001418\rois	6	56.6783	bb_stim	stim
	9065	data_2\bb_stim\6\concatenated_time_STIC_20210622-001418\rois	7	56.6939	bb_stim	stim
	9066	data_2\bb_stim\6\concatenated_time_STIC_20210622-001418\rois	8	55.1395	bb_stim	stim
	9262	data_2\bb_stim\6\concatenated_time_STIC_20210622-001634\rois	-8	68.2063	bb_stim	stim
	9263	data_2\bb_stim\6\concatenated_time_STIC_20210622-001634\rois	-7	69.8498	bb_stim	stim
	9264	data_2\bb_stim\6\concatenated_time_STIC_20210622-001634\rois	-6	68.4604	bb_stim	stim
	9265	data_2\bb_stim\6\concatenated_time_STIC_20210622-001634\rois	-5	72.0954	bb_stim	stim
	9266	data_2\bb_stim\6\concatenated_time_STIC_20210622-001634\rois	-4	67.0287	bb_stim	stim
	9267	data_2\bb_stim\6\concatenated_time_STIC_20210622-001634\rois	-3	81.0427	bb_stim	stim
	9268	data_2\bb_stim\6\concatenated_time_STIC_20210622-001634\rois	-2	94.0499	bb_stim	stim
	9269	data_2\bb_stim\6\concatenated_time_STIC_20210622-001634\rois	-1	107.666	bb_stim	stim
	9270	data_2\bb_stim\6\concatenated_time_STIC_20210622-001634\rois	0	99.2244	bb_stim	stim
	9271	data_2\bb_stim\6\concatenated_time_STIC_20210622-001634\rois	1	58.9711	bb_stim	stim
	9272	data_2\bb_stim\6\concatenated_time_STIC_20210622-001634\rois	2	62.3884	bb_stim	stim
	9273	data_2\bb_stim\6\concatenated_time_STIC_20210622-001634\rois	3	60.9913	bb_stim	stim
	9274	data_2\bb_stim\6\concatenated_time_STIC_20210622-001634\rois	4	60.4456	bb_stim	stim
	9275	data_2\bb_stim\6\concatenated_time_STIC_20210622-001634\rois	5	63.7831	bb_stim	stim
	9276	data_2\bb_stim\6\concatenated_time_STIC_20210622-001634\rois	6	64.12	bb_stim	stim
	9277	data_2\bb_stim\6\concatenated_time_STIC_20210622-001634\rois	7	61.2558	bb_stim	stim
	9278	data_2\bb_stim\6\concatenated_time_STIC_20210622-001634\rois	8	58.1296	bb_stim	stim

## Sheet: Fig. 4d
	Fig. 4d
		results from pg.pairwise_tests (used the pairwise wilxocon signed-rank test with Bonferroni correction)
	CONTROL
		Contrast	isoform	A	B	Paired	Parametric	U-val	W-val	alternative	p-unc	p-corr	p-adjust	hedges
	0	isoform	-	aa	ab	FALSE	FALSE	231		two-sided	0.0832531	0.249759	bonf	0.495591
	1	isoform	-	aa	bb	FALSE	FALSE	169		two-sided	0.289168	0.867504	bonf	0.33105
	2	isoform	-	ab	bb	FALSE	FALSE	81		two-sided	0.678319	1	bonf	-0.167801
	3	inside_bool	-	FALSE	TRUE	TRUE	FALSE		1	two-sided	3.55271e-15			3.55644
	4	isoform * inside_bool	aa	FALSE	TRUE	TRUE	FALSE		1	two-sided	4.76837e-07	1.43051e-06	bonf	2.9863
	5	isoform * inside_bool	ab	FALSE	TRUE	TRUE	FALSE		0	two-sided	6.10352e-05	0.000183105	bonf	4.52802
	6	isoform * inside_bool	bb	FALSE	TRUE	TRUE	FALSE		0	two-sided	0.000488281	0.00146484	bonf	3.72504
		results from pg.pairwise_tests (used the pairwise wilxocon signed-rank test with Bonferroni correction)
	STIM
		Contrast	isoform	A	B	Paired	Parametric	U-val	W-val	alternative	p-unc	p-corr	p-adjust	hedges
	0	isoform	-	aa	ab	FALSE	FALSE	280		two-sided	3.16158e-06	9.48475e-06	bonf	2.25938
	1	isoform	-	aa	bb	FALSE	FALSE	141		two-sided	0.0115751	0.0347252	bonf	1.05843
	2	isoform	-	ab	bb	FALSE	FALSE	12		two-sided	0.00253575	0.00760725	bonf	-1.50007
	3	inside_bool	-	FALSE	TRUE	TRUE	FALSE		0	two-sided	2.27374e-13			2.96196
	4	isoform * inside_bool	aa	FALSE	TRUE	TRUE	FALSE		0	two-sided	4.76837e-07	1.43051e-06	bonf	3.33464
	5	isoform * inside_bool	ab	FALSE	TRUE	TRUE	FALSE		0	two-sided	0.000244141	0.000732422	bonf	5.88307
	6	isoform * inside_bool	bb	FALSE	TRUE	TRUE	FALSE		0	two-sided	0.0078125	0.0234375	bonf	4.80155
	DATA								N NUMBERS
		cell	inside_bool	displacement	condition	stimu	isoform		stimu	isoform	cell	inside_bool	displacement	condition
	0	data_2\aa_ctrl\10\concatenated_time_STIC_20210622-154947\rois	FALSE	110.532	aa_ctrl	ctrl	aa		ctrl	aa	23	23	23	23
	1	data_2\aa_ctrl\10\concatenated_time_STIC_20210622-154947\rois	TRUE	77.995	aa_ctrl	ctrl	aa		ctrl	ab	15	15	15	15
	2	data_2\aa_ctrl\11\concatenated_time_STIC_20210622-155323\rois	FALSE	104.974	aa_ctrl	ctrl	aa		ctrl	bb	12	12	12	12
	3	data_2\aa_ctrl\11\concatenated_time_STIC_20210622-155323\rois	TRUE	74.8418	aa_ctrl	ctrl	aa		stim	aa	22	22	22	22
	4	data_2\aa_ctrl\11\concatenated_time_STIC_20210622-155353\rois	FALSE	91.3883	aa_ctrl	ctrl	aa		stim	ab	13	13	13	13
	5	data_2\aa_ctrl\11\concatenated_time_STIC_20210622-155353\rois	TRUE	67.8755	aa_ctrl	ctrl	aa		stim	bb	8	8	8	8
	6	data_2\aa_ctrl\12\concatenated_time_STIC_20210622-155804\rois	FALSE	96.2925	aa_ctrl	ctrl	aa
	7	data_2\aa_ctrl\12\concatenated_time_STIC_20210622-155804\rois	TRUE	73.4564	aa_ctrl	ctrl	aa
	8	data_2\aa_ctrl\12\concatenated_time_STIC_20210622-162018\rois	FALSE	120.079	aa_ctrl	ctrl	aa
	9	data_2\aa_ctrl\12\concatenated_time_STIC_20210622-162018\rois	TRUE	75.6706	aa_ctrl	ctrl	aa
	10	data_2\aa_ctrl\13\concatenated_time_STIC_20210622-155900\rois	FALSE	115.659	aa_ctrl	ctrl	aa
	11	data_2\aa_ctrl\13\concatenated_time_STIC_20210622-155900\rois	TRUE	64.1805	aa_ctrl	ctrl	aa
	12	data_2\aa_ctrl\13\concatenated_time_STIC_20210622-155923\rois	FALSE	99.275	aa_ctrl	ctrl	aa
	13	data_2\aa_ctrl\13\concatenated_time_STIC_20210622-155923\rois	TRUE	66.7804	aa_ctrl	ctrl	aa
	14	data_2\aa_ctrl\14\concatenated_time_STIC_20210622-155959\rois	FALSE	87.7274	aa_ctrl	ctrl	aa
	15	data_2\aa_ctrl\14\concatenated_time_STIC_20210622-155959\rois	TRUE	63.4188	aa_ctrl	ctrl	aa
	16	data_2\aa_ctrl\14\concatenated_time_STIC_20210622-160021\rois	FALSE	61.3548	aa_ctrl	ctrl	aa
	17	data_2\aa_ctrl\14\concatenated_time_STIC_20210622-160021\rois	TRUE	64.7368	aa_ctrl	ctrl	aa
	18	data_2\aa_ctrl\2\concatenated_time_STIC_20210622-124612\rois	FALSE	92.5524	aa_ctrl	ctrl	aa
	19	data_2\aa_ctrl\2\concatenated_time_STIC_20210622-124612\rois	TRUE	59.4578	aa_ctrl	ctrl	aa
	20	data_2\aa_ctrl\2\concatenated_time_STIC_20210622-124757\rois	FALSE	101.624	aa_ctrl	ctrl	aa
	21	data_2\aa_ctrl\2\concatenated_time_STIC_20210622-124757\rois	TRUE	66.7551	aa_ctrl	ctrl	aa
	22	data_2\aa_ctrl\2\concatenated_time_STIC_20210622-125147\rois	FALSE	101.576	aa_ctrl	ctrl	aa
	23	data_2\aa_ctrl\2\concatenated_time_STIC_20210622-125147\rois	TRUE	73.833	aa_ctrl	ctrl	aa
	24	data_2\aa_ctrl\3\concatenated_time_STIC_20210622-125942\rois	FALSE	112.049	aa_ctrl	ctrl	aa
	25	data_2\aa_ctrl\3\concatenated_time_STIC_20210622-125942\rois	TRUE	79.5618	aa_ctrl	ctrl	aa
	26	data_2\aa_ctrl\3\concatenated_time_STIC_20210622-130019\rois	FALSE	110.244	aa_ctrl	ctrl	aa
	27	data_2\aa_ctrl\3\concatenated_time_STIC_20210622-130019\rois	TRUE	74.6762	aa_ctrl	ctrl	aa
	28	data_2\aa_ctrl\3\concatenated_time_STIC_20210622-130042\rois	FALSE	121.245	aa_ctrl	ctrl	aa
	29	data_2\aa_ctrl\3\concatenated_time_STIC_20210622-130042\rois	TRUE	79.6651	aa_ctrl	ctrl	aa
	30	data_2\aa_ctrl\4\concatenated_time_STIC_20210622-130740\rois	FALSE	105.592	aa_ctrl	ctrl	aa
	31	data_2\aa_ctrl\4\concatenated_time_STIC_20210622-130740\rois	TRUE	73.1014	aa_ctrl	ctrl	aa
	32	data_2\aa_ctrl\4\concatenated_time_STIC_20210622-130826\rois	FALSE	85.1643	aa_ctrl	ctrl	aa
	33	data_2\aa_ctrl\4\concatenated_time_STIC_20210622-130826\rois	TRUE	65.3292	aa_ctrl	ctrl	aa
	34	data_2\aa_ctrl\5\concatenated_time_STIC_20210622-153245\rois	FALSE	98.936	aa_ctrl	ctrl	aa
	35	data_2\aa_ctrl\5\concatenated_time_STIC_20210622-153245\rois	TRUE	63.0872	aa_ctrl	ctrl	aa
	36	data_2\aa_ctrl\5\concatenated_time_STIC_20210622-160457\rois	FALSE	91.4904	aa_ctrl	ctrl	aa
	37	data_2\aa_ctrl\5\concatenated_time_STIC_20210622-160457\rois	TRUE	64.8079	aa_ctrl	ctrl	aa
	38	data_2\aa_ctrl\5\concatenated_time_STIC_20210622-161027\rois	FALSE	104.999	aa_ctrl	ctrl	aa
	39	data_2\aa_ctrl\5\concatenated_time_STIC_20210622-161027\rois	TRUE	67.5742	aa_ctrl	ctrl	aa
	40	data_2\aa_ctrl\6\concatenated_time_STIC_20210622-153714\rois	FALSE	100.77	aa_ctrl	ctrl	aa
	41	data_2\aa_ctrl\6\concatenated_time_STIC_20210622-153714\rois	TRUE	66.1817	aa_ctrl	ctrl	aa
	42	data_2\aa_ctrl\6\concatenated_time_STIC_20210622-153811\rois	FALSE	115.186	aa_ctrl	ctrl	aa
	43	data_2\aa_ctrl\6\concatenated_time_STIC_20210622-153811\rois	TRUE	73.8203	aa_ctrl	ctrl	aa
	44	data_2\aa_ctrl\8\concatenated_time_STIC_20210622-154444\rois	FALSE	113.811	aa_ctrl	ctrl	aa
	45	data_2\aa_ctrl\8\concatenated_time_STIC_20210622-154444\rois	TRUE	78.0303	aa_ctrl	ctrl	aa
	46	data_2\aa_stim\1\concatenated_time_STIC_20210622-125323\rois	FALSE	91.636	aa_stim	stim	aa
	47	data_2\aa_stim\1\concatenated_time_STIC_20210622-125323\rois	TRUE	67.3272	aa_stim	stim	aa
	48	data_2\aa_stim\1\concatenated_time_STIC_20210622-125404\rois	FALSE	89.0412	aa_stim	stim	aa
	49	data_2\aa_stim\1\concatenated_time_STIC_20210622-125404\rois	TRUE	72.7259	aa_stim	stim	aa
	50	data_2\aa_stim\10\concatenated_time_STIC_20210622-155024\rois	FALSE	121.536	aa_stim	stim	aa
	51	data_2\aa_stim\10\concatenated_time_STIC_20210622-155024\rois	TRUE	84.4866	aa_stim	stim	aa
	52	data_2\aa_stim\12\concatenated_time_STIC_20210622-161919\rois	FALSE	114.503	aa_stim	stim	aa
	53	data_2\aa_stim\12\concatenated_time_STIC_20210622-161919\rois	TRUE	75.5752	aa_stim	stim	aa
	54	data_2\aa_stim\12\concatenated_time_STIC_20210622-161953\rois	FALSE	130.662	aa_stim	stim	aa
	55	data_2\aa_stim\12\concatenated_time_STIC_20210622-161953\rois	TRUE	81.5249	aa_stim	stim	aa
	56	data_2\aa_stim\13\concatenated_time_STIC_20210622-162554\rois	FALSE	109.908	aa_stim	stim	aa
	57	data_2\aa_stim\13\concatenated_time_STIC_20210622-162554\rois	TRUE	73.9092	aa_stim	stim	aa
	58	data_2\aa_stim\13\concatenated_time_STIC_20210622-162634\rois	FALSE	105.354	aa_stim	stim	aa
	59	data_2\aa_stim\13\concatenated_time_STIC_20210622-162634\rois	TRUE	76.2628	aa_stim	stim	aa
	60	data_2\aa_stim\14\concatenated_time_STIC_20210622-162723\rois	FALSE	110.542	aa_stim	stim	aa
	61	data_2\aa_stim\14\concatenated_time_STIC_20210622-162723\rois	TRUE	76.5199	aa_stim	stim	aa
	62	data_2\aa_stim\14\concatenated_time_STIC_20210622-162749\rois	FALSE	120.225	aa_stim	stim	aa
	63	data_2\aa_stim\14\concatenated_time_STIC_20210622-162749\rois	TRUE	77.7446	aa_stim	stim	aa
	64	data_2\aa_stim\2\concatenated_time_STIC_20210622-125531\rois	FALSE	100.888	aa_stim	stim	aa
	65	data_2\aa_stim\2\concatenated_time_STIC_20210622-125531\rois	TRUE	63.9847	aa_stim	stim	aa
	66	data_2\aa_stim\2\concatenated_time_STIC_20210622-125656\rois	FALSE	99.2695	aa_stim	stim	aa
	67	data_2\aa_stim\2\concatenated_time_STIC_20210622-125656\rois	TRUE	68.2244	aa_stim	stim	aa
	68	data_2\aa_stim\2\concatenated_time_STIC_20210622-125824\rois	FALSE	112.783	aa_stim	stim	aa
	69	data_2\aa_stim\2\concatenated_time_STIC_20210622-125824\rois	TRUE	73.8004	aa_stim	stim	aa
	70	data_2\aa_stim\3\concatenated_time_STIC_20210622-130157\rois	FALSE	95.3792	aa_stim	stim	aa
	71	data_2\aa_stim\3\concatenated_time_STIC_20210622-130157\rois	TRUE	64.6397	aa_stim	stim	aa
	72	data_2\aa_stim\3\concatenated_time_STIC_20210622-130453\rois	FALSE	92.3212	aa_stim	stim	aa
	73	data_2\aa_stim\3\concatenated_time_STIC_20210622-130453\rois	TRUE	74.1317	aa_stim	stim	aa
	74	data_2\aa_stim\3\concatenated_time_STIC_20210622-130553\rois	FALSE	91.5794	aa_stim	stim	aa
	75	data_2\aa_stim\3\concatenated_time_STIC_20210622-130553\rois	TRUE	64.121	aa_stim	stim	aa
	76	data_2\aa_stim\4\concatenated_time_STIC_20210622-160223\rois	FALSE	101.952	aa_stim	stim	aa
	77	data_2\aa_stim\4\concatenated_time_STIC_20210622-160223\rois	TRUE	68.6168	aa_stim	stim	aa
	78	data_2\aa_stim\4\concatenated_time_STIC_20210622-160301\rois	FALSE	96.1205	aa_stim	stim	aa
[truncated: 107 more rows]

## Sheet: Fig. 4e
	Fig. 4e
		n_prior	cell	probability	density	isoform	iso	stimu		N_NUMBERS:
[truncated: 930 more rows]

## Sheet: Fig. 5a-c
	Fig. 5a												Fig. 5b												Fig. 5c
[truncated: 19 more rows]

[truncated: 15 more sheets: Fig.5 d, Fig. 5e, Fig. 6c-f, Fig. 6g-i, Fig. 6l,m, Fig. 7 c, e-g, Fig. 8b,c,f,g, Extended data Fig. 1, Extended data Fig. 2, Extended data Fig. 3, Extended data Fig. 5c,d, Extended data Fig. 6a-c, Extended data Fig. 7, Extended data Fig. 8, Extended data Fig. 9]
